# Supplementary material for: Genome-Wide Association Study (GWAS) for resistance to Sclerotinia sclerotiorum in Common Bean
Source: Genes (Basel). 2020 Dec 12;11(12):1496. doi: 10.3390/genes11121496 (PMC7764677; doi:10.3390/genes11121496)
Supplement: Supplementary file 1 [file genes-11-01496-s001.zip]

Archive with 4 entries (4 files):
- FigureS1.jpg
- FigureS2.jpeg
- TableS1.xlsx
- TableS2.xlsx
