# Supplementary material for: Genome-Wide Association Study (GWAS) for resistance to Sclerotinia sclerotiorum in Common Bean
Source: Genes (Basel). 2020 Dec 12;11(12):1496. doi: 10.3390/genes11121496 (PMC7764677; doi:10.3390/genes11121496)
Supplement: Supplementary file 1 [file genes-11-01496-s001.zip › TableS1.xlsx]

## Sheet: A) Single-locus GWAS
Table S1. A) Significant SNP-WM response associations (-log10(p)≥3) identified in the single-locus analysis conducted in Tassel
	Marker	Chr	Pos	GWAS method	"-log10(p)"	r2	MAF	Environment
1	s1_42558186	Pv01	42558186	MLM	3.31157	4.294	0.16096	E1
2	s1_42857105	Pv01	42857105	MLM	3.58023	4.788	0.16263	E1
3	s1_42916300	Pv01	42916300	MLM	2.66959	3.5	0.13879	E1
4	s1_43140571	Pv01	43140571	MLM	2.57025	3.216	0.14286	E1
5	s2_34644216	Pv02	34644216	MLM	3.21111	4.337	0.24453	E1
6	s2_36155857	Pv02	36155857	MLM	2.50307	3.137	0.31579	E1
7	s2_36395852	Pv02	36395852	MLM	2.82391	3.623	0.29329	E1
8	s2_4625990	Pv02	4625990	MLM	2.94692	3.753	0.2268	E1
9	s2_4626146	Pv02	4626146	MLM	2.59688	3.217	0.22337	E1
10	s3_39951398	Pv03	39951398	MLM	3.08302	4.025	0.15088	E1
11	s3_40535470	Pv03	40535470	MLM	2.52288	3.216	0.16	E1
12	s8_13317583	Pv08	13317583	MLM	3.89544	5.283	0.17526	E1
13	s8_52395252	Pv08	52395252	MLM	4.40358	6.11	0.48454	E1
14	s9_2240067	Pv09	2240067	MLM	2.53165	3.201	0.24199	E1
15	s9_11707260	Pv09	11707260	MLM	2.84164	3.764	0.32042	E1
16	s1_11892028	Pv01	11892028	MLM	2.63451	3.566	0.09158	E2
17	s1_274225	Pv01	274225	MLM	2.81816	3.614	0.06186	E2
18	s1_304316	Pv01	304316	MLM	2.50169	3.332	0.06667	E2
19	s1_304341	Pv01	304341	MLM	2.50169	3.332	0.06667	E2
20	s1_3455662	Pv01	3455662	MLM	2.5391	3.292	0.07666	E2
21	s1_14588443	Pv01	14588443	MLM	2.54821	3.167	0.08741	E2
22	s1_45457600	Pv01	45457600	MLM	2.91721	3.717	0.25952	E2
23	s1_45457672	Pv01	45457672	MLM	3.71783	4.98	0.15464	E2
24	s1_45594842	Pv01	45594842	MLM	5.62516	8.644	0.14643	E2
25	s1_45672157	Pv01	45672157	MLM	2.77211	3.566	0.14035	E2
26	s3_29795306	Pv03	29795306	MLM	2.83268	3.625	0.09622	E2
27	s3_29846399	Pv03	29846399	MLM	3.31831	4.34	0.09622	E2
28	s3_947347	Pv03	947347	MLM	2.69037	3.358	0.11644	E2
29	s4_67792	Pv04	67792	MLM	2.6216	3.305	0.07904	E2
30	s4_2371248	Pv04	2371248	MLM	3.77461	5.324	0.07692	E2
31	s6_24000758	Pv06	24000758	MLM	2.60906	3.294	0.39373	E2
32	s8_1082802	Pv08	1082802	MLM	2.9914	3.902	0.07931	E2
33	s8_1082805	Pv08	1082805	MLM	2.9914	3.902	0.07931	E2
34	s8_1082806	Pv08	1082806	MLM	2.9914	3.902	0.07931	E2
35	s8_1082834	Pv08	1082834	MLM	2.9914	3.902	0.07931	E2
36	s8_13317583	Pv08	13317583	MLM	3.19981	4.241	0.17526	E2
37	s8_37139214	Pv08	37139214	MLM	2.59517	3.552	0.14444	E2
38	s11_9552902	Pv11	9552902	MLM	3.36134	4.541	0.06529	E2
39	s1_42558186	Pv01	42558186	MLM	3.34783	4.363	0.16096	Em
40	s1_42857105	Pv01	42857105	MLM	3.126	4.095	0.16	Em
41	s1_45457672	Pv01	45457672	MLM	2.92445	3.735	0.15464	Em
42	s1_45594842	Pv01	45594842	MLM	4.03948	5.781	0.14643	Em
43	s2_4625990	Pv02	4625990	MLM	2.50169	3.097	0.2268	Em
44	s2_34644216	Pv02	34644216	MLM	2.74715	3.661	0.24453	Em
45	s3_39951398	Pv03	39951398	MLM	3.35188	4.438	0.15088	Em
46	s3_40535470	Pv03	40535470	MLM	2.72584	3.588	0.16	Em
47	s4_2371248	Pv04	2371248	MLM	3.39108	4.541	0.07692	Em
48	s8_13317583	Pv08	13317583	MLM	4.78725	6.782	0.17526	Em
49	s8_37139214	Pv08	37139214	MLM	3.14956	4.452	0.14444	Em
50	s8_52395252	Pv08	52395252	MLM	3.82313	5.176	0.48454	Em
51	s9_11707260	Pv09	11707260	MLM	2.68194	3.489	0.32042	Em
52	s9_35940926	Pv09	35940926	MLM	2.85078	3.749	0.21754	Em
53	s9_36677215	Pv09	36677215	MLM	2.64207	3.478	0.26502	Em
54	s9_36677247	Pv09	36677247	MLM	2.64397	3.479	0.26596	Em
55	s9_36681635	Pv09	36681635	MLM	2.60906	3.44	0.28102	Em

## Sheet: B) multi-locus GWAS
Table S1. B) Significant SNP-WM response associations (-log10(p)≥3) identified in the multi-locus analysis conducted in mrMLM package of R software
	Marker	Chr	Pos	GWAS method	"-log10(p)"	r2	MAF	Environment	QTN effect	LOD score
1	s1_50223721	Pv01	50223721	mrMLM	4.5266	4.2055	0.0514	E1	-0.612	3.7859
2	s2_4625990	Pv02	4625990	mrMLM	4.8628	5.7725	0.2312	E1	0.3723	4.106
3	s3_39951398	Pv03	39951398	mrMLM	5.1532	4.8876	0.1558	E1	0.4109	4.3834
4	s8_52395252	Pv08	52395252	mrMLM	6.8239	9.9152	0.4829	E1	0.4139	5.9912
5	s9_36677247	Pv09	36677247	mrMLM	4.5047	8.292	0.274	E1	0.4338	3.7651
6	s1_45594842	Pv01	45594842	mrMLM	6.713	7.2197	0.1546	E2	0.4842	5.8839
7	s2_3205828	Pv02	3205828	mrMLM	5.1778	2.801	0.2079	E2	0.252	4.407
8	s2_34738605	Pv02	34738605	mrMLM	5.0713	3.332	0.2491	E2	-0.2555	4.3051
9	s3_872303	Pv03	872303	mrMLM	5.3248	2.5969	0.1134	E2	-0.3113	4.5477
10	s3_919626	Pv03	919626	mrMLM	8.7709	5.5426	0.2474	E2	-0.345	7.882
11	s4_44688218	Pv04	44688218	mrMLM	6.384	2.3661	0.079	E2	-0.3538	5.5662
12	s4_67792	Pv04	67792	mrMLM	6.5352	3.4807	0.0842	E2	-0.4059	5.7122
13	s6_23725837	Pv06	23725837	mrMLM	4.5054	2.5404	0.2938	E2	-0.2188	3.7658
14	s6_30808358	Pv06	30808358	mrMLM	4.2828	5.1805	0.2509	E2	0.3286	3.5545
15	s6_31660835	Pv06	31660835	mrMLM	6.8619	3.9572	0.0704	E2	-0.4328	6.0279
16	s8_28737799	Pv08	28737799	mrMLM	11.8528	6.8605	0.1942	E2	-0.3858	10.8966
17	s8_28809356	Pv08	28809356	mrMLM	4.596	1.9816	0.1254	E2	-0.2536	3.8519
18	s8_33327806	Pv08	33327806	mrMLM	5.1931	5.139	0.079	E2	-0.502	4.4216
19	s8_41264938	Pv08	41264938	mrMLM	5.1669	2.3023	0.1168	E2	-0.2794	4.3965
20	s9_13445373	Pv09	13445373	mrMLM	4.3448	0.4263	0.0567	E2	0.1682	3.6133
21	s9_16783907	Pv09	16783907	mrMLM	4.5042	10.5037	0.1031	E2	0.682	3.7646
22	s9_36149174	Pv09	36149174	mrMLM	3.7299	3.3854	0.3385	E2	0.2425	3.0326
23	s11_43774456	Pv11	43774456	mrMLM	7.7617	6.1641	0.1632	E2	0.383	6.9001
24	s1_3411794	Pv01	3411794	mrMLM	4.6997	2.5674	0.2979	Em	0.1983	3.9506
25	s1_37138111	Pv01	37138111	mrMLM	4.1668	3.8681	0.3082	Em	-0.2418	3.4447
26	s1_45594842	Pv01	45594842	mrMLM	4.8062	10.5344	0.1575	Em	0.5257	4.0521
27	s1_51143329	Pv01	51143329	mrMLM	4.15	4.94	0.4144	Em	0.2541	3.4288
28	s2_34738605	Pv02	34738605	mrMLM	4.0739	4.2931	0.2517	Em	-0.2623	3.3568
29	s3_947347	Pv03	947347	mrMLM	7.0552	4.4102	0.1199	Em	-0.3595	6.215
30	s8_13317583	Pv08	13317583	mrMLM	5.2158	6.4978	0.1798	Em	-0.3694	4.4433
31	s8_51150407	Pv08	51150407	mrMLM	3.7843	9.1169	0.1096	Em	0.5517	3.0837
32	s9_16783907	Pv09	16783907	mrMLM	3.9275	4.5069	0.1062	Em	0.3995	3.2186
33	s9_30561667	Pv09	30561667	mrMLM	4.1147	8.8841	0.3134	Em	-0.3629	3.3954
34	s9_36677215	Pv09	36677215	mrMLM	6.57	2.6895	0.2723	Em	0.2111	5.7458
35	s2_34644216	Pv02	34644216	FASTmrMLM	6.219	3.4685	0.2619	E1	-0.2679	5.4071
36	s2_5576016	Pv02	5576016	FASTmrMLM	8.5505	4.9299	0.398	E1	0.3043	7.6673
37	s3_39951398	Pv03	39951398	FASTmrMLM	4.2791	2.3345	0.1616	E1	0.284	3.551
38	s8_52395252	Pv08	52395252	FASTmrMLM	6.6045	5.0673	0.4847	E1	0.2959	5.7791
39	s1_45594842	Pv01	45594842	FASTmrMLM	8.5943	6.113	0.1604	E2	0.4056	7.7099
40	s2_45317377	Pv02	45317377	FASTmrMLM	4.4148	6.0744	0.3891	E2	-0.2857	3.6797
41	s3_947347	Pv03	947347	FASTmrMLM	6.2396	4.9105	0.116	E2	-0.3849	5.4269
42	s5_3324361	Pv05	3324361	FASTmrMLM	4.2459	4.1176	0.3311	E2	-0.2435	3.5196
43	s6_2116669	Pv06	2116669	FASTmrMLM	4.7708	2.41	0.2389	E2	-0.1963	4.0183
44	s6_24000758	Pv06	24000758	FASTmrMLM	5.9945	5.3069	0.3942	E2	-0.267	5.1908
45	s9_36677215	Pv09	36677215	FASTmrMLM	7.7554	6.1962	0.273	E2	0.3213	6.894
46	s1_42857105	Pv01	42857105	FASTmrMLM	7.3513	6.1226	0.1684	Em	0.3639	6.5019
47	s1_45594842	Pv01	45594842	FASTmrMLM	9.9771	5.9177	0.1633	Em	0.394	9.0594
48	s1_51067156	Pv01	51067156	FASTmrMLM	5.6674	4.7645	0.4116	Em	0.2495	4.8763
49	s3_40535470	Pv03	40535470	FASTmrMLM	4.6249	2.7799	0.182	Em	0.2623	3.8794
50	s3_947347	Pv03	947347	FASTmrMLM	4.7825	2.414	0.119	Em	-0.266	4.0295
51	s4_2115855	Pv04	2115855	FASTmrMLM	4.9698	1.54	0.1088	Em	-0.2177	4.2082
52	s8_13317583	Pv08	13317583	FASTmrMLM	7.9971	3.5336	0.1786	Em	-0.2724	7.1288
53	s8_52395252	Pv08	52395252	FASTmrMLM	7.302	4.7233	0.4847	Em	0.2441	6.4541
54	s9_36184859	Pv09	36184859	FASTmrMLM	5.3728	2.6413	0.3095	Em	0.1991	4.5937
55	s1_42857105	Pv01	42857105	ISIS EM-BLASSO	10.1231	7.849	0.1684	E1	0.4822	9.2021
56	s1_51067156	Pv01	51067156	ISIS EM-BLASSO	5.3733	5.7913	0.4116	E1	0.322	4.5942
57	s2_5576016	Pv02	5576016	ISIS EM-BLASSO	7.2029	5.2168	0.398	E1	0.313	6.3581
58	s4_11413563	Pv04	11413563	ISIS EM-BLASSO	4.0941	1.232	0.3078	E1	0.1638	3.3759
59	s6_23998908	Pv06	23998908	ISIS EM-BLASSO	3.8236	2.9456	0.3861	E1	-0.2325	3.1207
60	s8_52395252	Pv08	52395252	ISIS EM-BLASSO	6.444	4.6048	0.4847	E1	0.2821	5.6241
61	s1_45594842	Pv01	45594842	ISIS EM-BLASSO	10.8319	6.6977	0.1604	E2	0.4246	9.8958
62	s2_35074181	Pv02	35074181	ISIS EM-BLASSO	5.1437	2.7983	0.1792	E2	0.2663	4.3744
63	s4_2115855	Pv04	2115855	ISIS EM-BLASSO	4.1125	1.8733	0.1092	E2	-0.2407	3.3933
64	s5_3324361	Pv05	3324361	ISIS EM-BLASSO	5.4931	4.5	0.3311	E2	-0.2546	4.709
65	s6_24000758	Pv06	24000758	ISIS EM-BLASSO	5.1367	3.5943	0.3942	E2	-0.2198	4.3677
66	s8_52395252	Pv08	52395252	ISIS EM-BLASSO	5.5843	4.4669	0.4829	E2	0.2383	4.7965
67	s11_9552902	Pv11	9552902	ISIS EM-BLASSO	5.4848	3.9163	0.0666	E2	-0.4322	4.7011
68	s1_43140571	Pv01	43140571	ISIS EM-BLASSO	8.5752	7.3303	0.1514	Em	0.411	7.6913
69	s1_45594842	Pv01	45594842	ISIS EM-BLASSO	10.7391	7.0162	0.1633	Em	0.4291	9.8049
70	s1_51067156	Pv01	51067156	ISIS EM-BLASSO	6.6142	5.2487	0.4116	Em	0.2619	5.7885
71	s2_4793760	Pv02	4793760	ISIS EM-BLASSO	4.8172	1.7759	0.369	Em	-0.1528	4.0626
72	s4_2115855	Pv04	2115855	ISIS EM-BLASSO	4.9154	1.722	0.1088	Em	-0.2303	4.1562
73	s4_2338026	Pv04	2338026	ISIS EM-BLASSO	4.617	2.3781	0.0765	Em	-0.3048	3.8719
74	s8_13317583	Pv08	13317583	ISIS EM-BLASSO	5.3729	2.0454	0.1786	Em	-0.2073	4.5938
75	s8_52395252	Pv08	52395252	ISIS EM-BLASSO	6.7121	4.2758	0.4847	Em	0.2323	5.8831
76	s8_55569419	Pv08	55569419	ISIS EM-BLASSO	4.2716	2.3133	0.1735	Em	0.2204	3.5439
77	s1_42916300	Pv01	42916300	FASTmrEMMA	6.5467	5.3451	0.1548	E1	0.8775	5.7233
78	s2_5576016	Pv02	5576016	FASTmrEMMA	8.8232	6.0212	0.398	E1	0.6884	7.9329
79	s8_52395252	Pv08	52395252	FASTmrEMMA	10.1418	8.6137	0.4847	E1	0.7753	9.2205
80	s1_45594842	Pv01	45594842	FASTmrEMMA	6.9743	8.2089	0.1575	E2	0.9214	6.1366
81	s8_13317583	Pv08	13317583	FASTmrEMMA	5.1919	3.8286	0.1792	E2	-0.5799	4.4205
82	s1_42916300	Pv01	42916300	FASTmrEMMA	5.3562	3.2193	0.1548	Em	0.5819	4.5778
83	s1_45594842	Pv01	45594842	FASTmrEMMA	4.5411	3.6653	0.1546	Em	0.6084	3.7997
84	s3_39951398	Pv03	39951398	FASTmrEMMA	3.8263	1.872	0.1616	Em	0.4295	3.1232
85	s8_37139214	Pv08	37139214	FASTmrEMMA	4.8723	2.1446	0.1735	Em	-0.4687	4.1151
86	s8_52395252	Pv08	52395252	FASTmrEMMA	9.7959	7.3449	0.4847	Em	0.6117	8.8822
87	s9_36677247	Pv09	36677247	FASTmrEMMA	6.2473	4.9594	0.2755	Em	0.5743	5.4344
88	s1_42916300	Pv01	42916300	pKWmEB	5.6149	5.8683	0.1524	E1	0.3654	4.8259
89	s1_50442536	Pv01	50442536	pKWmEB	4.7203	6.4221	0.4127	E1	0.2153	3.9702
90	s2_5576016	Pv02	5576016	pKWmEB	10.4241	8.9983	0.3938	E1	0.35	9.4966
91	s4_2115855	Pv04	2115855	pKWmEB	3.8269	4.0181	0.1096	E1	-0.2024	3.1238
92	s4_42314191	Pv04	42314191	pKWmEB	6.2943	5.396	0.4041	E1	0.2217	5.4797
93	s8_51906467	Pv08	51906467	pKWmEB	5.3668	8.8197	0.3202	E1	-0.2537	4.5879
94	s9_11707260	Pv09	11707260	pKWmEB	7.4239	10.6451	0.3253	E1	-0.2478	6.5723
95	s1_45594842	Pv01	45594842	pKWmEB	8.5253	6.4808	0.1546	E2	0.3845	7.6427
96	s2_44374152	Pv02	44374152	pKWmEB	5.5335	3.6322	0.0997	E2	0.3471	4.7478
97	s3_1735048	Pv03	1735048	pKWmEB	5.9585	5.0468	0.3918	E2	0.2632	5.1562
98	s3_5851651	Pv03	5851651	pKWmEB	4.5762	3.0117	0.2973	E2	0.1811	3.8331
99	s3_947347	Pv03	947347	pKWmEB	8.0362	7.6561	0.1168	E2	-0.3984	7.1668
100	s4_2371248	Pv04	2371248	pKWmEB	6.9123	11.07	0.0842	E2	-0.4901	6.0767
101	s4_5764264	Pv04	5764264	pKWmEB	8.6288	9.811	0.3935	E2	-0.2639	7.7435
102	s6_24000758	Pv06	24000758	pKWmEB	4.2126	5.2108	0.3935	E2	-0.1248	3.488
103	s7_49135809	Pv07	49135809	pKWmEB	8.6378	11.6749	0.2612	E2	-0.3296	7.7523
104	s8_52395252	Pv08	52395252	pKWmEB	4.8635	3.0336	0.4811	E2	0.1808	4.1067
105	s8_55569419	Pv08	55569419	pKWmEB	7.1056	3.7509	0.1701	E2	0.3404	6.2638
106	s1_42857105	Pv01	42857105	pKWmEB	6.6567	5.7831	0.1661	Em	0.2529	5.8295
107	s2_4793760	Pv02	4793760	pKWmEB	6.9133	3.9192	0.3682	Em	-0.1699	6.0777
108	s3_39951398	Pv03	39951398	pKWmEB	7.4874	6.8146	0.1558	Em	0.2676	6.6339
109	s3_872303	Pv03	872303	pKWmEB	4.8439	2.6437	0.113	Em	-0.2222	4.088
110	s4_1455630	Pv04	1455630	pKWmEB	5.0124	4.9706	0.3579	Em	-0.1297	4.2489
111	s4_2371248	Pv04	2371248	pKWmEB	5.5313	9.7779	0.0873	Em	-0.3888	4.7457
112	s8_52395252	Pv08	52395252	pKWmEB	4.6663	8.8188	0.4829	Em	0.2225	3.9188
113	s8_55569419	Pv08	55569419	pKWmEB	5.983	6.824	0.1729	Em	0.3114	5.1798
114	s9_36677247	Pv09	36677247	pKWmEB	8.7286	9.0374	0.274	Em	0.276	7.8407
115	s1_42857105	Pv01	42857105	pLARmEB	6.9771	5.1414	0.1684	E1	0.3903	6.1394
116	s1_51067156	Pv01	51067156	pLARmEB	3.8689	3.4832	0.4116	E1	0.2497	3.1634
117	s2_34644216	Pv02	34644216	pLARmEB	4.1015	2.4855	0.2619	E1	-0.2268	3.3829
118	s2_5576016	Pv02	5576016	pLARmEB	8.6502	4.4668	0.398	E1	0.2897	7.7644
119	s3_39951398	Pv03	39951398	pLARmEB	6.9321	4.8491	0.1616	E1	0.4092	6.0958
120	s8_52395252	Pv08	52395252	pLARmEB	4.766	4.9877	0.4847	E1	0.2936	4.0138
121	s9_36677247	Pv09	36677247	pLARmEB	3.8181	2.677	0.2755	E1	0.2465	3.1155
122	s1_42459042	Pv01	42459042	pLARmEB	4.6046	0.5295	0.1604	E2	0.2169	3.8601
123	s1_45594842	Pv01	45594842	pLARmEB	5.8118	0.9023	0.1604	E2	0.3077	5.0151
124	s1_48823366	Pv01	48823366	pLARmEB	5.4361	1.7831	0.3549	E2	0.3125	4.6544
125	s2_35074057	Pv02	35074057	pLARmEB	4.8195	0.6339	0.1843	E2	0.2434	4.0648
126	s3_514564	Pv03	514564	pLARmEB	5.2101	0.7943	0.3072	E2	-0.2142	4.4379
127	s4_2371248	Pv04	2371248	pLARmEB	3.9646	0.8204	0.0853	E2	-0.3374	3.2536
128	s6_2116669	Pv06	2116669	pLARmEB	6.5833	1.199	0.2389	E2	-0.2734	5.7586
129	s7_40237195	Pv07	40237195	pLARmEB	5.7048	1.8081	0.3174	E2	0.3232	4.9122
130	s8_37139214	Pv08	37139214	pLARmEB	3.9172	0.6215	0.1741	E2	-0.2134	3.2089
131	s8_52154979	Pv08	52154979	pLARmEB	7.1739	1.2294	0.1485	E2	-0.339	6.33
132	s9_36677215	Pv09	36677215	pLARmEB	8.1268	1.8398	0.273	E2	0.3457	7.2549
133	s11_9552902	Pv11	9552902	pLARmEB	6.4891	1.0379	0.0666	E2	-0.4393	5.6676
134	s1_42857105	Pv01	42857105	pLARmEB	5.917	3.229	0.1684	Em	0.3279	5.1162
135	s1_45594842	Pv01	45594842	pLARmEB	7.5357	2.7776	0.1633	Em	0.335	6.6807
136	s2_47238694	Pv02	47238694	pLARmEB	4.5411	1.917	0.4201	Em	-0.1956	3.7997
137	s2_5576016	Pv02	5576016	pLARmEB	4.7271	1.1602	0.398	Em	0.1565	3.9767
138	s3_1735048	Pv03	1735048	pLARmEB	4.9267	1.8166	0.398	Em	0.1939	4.167
139	s3_39951398	Pv03	39951398	pLARmEB	6.9303	2.0994	0.1616	Em	0.2855	6.0941
140	s4_2115855	Pv04	2115855	pLARmEB	6.3132	1.3	0.1088	Em	-0.2482	5.4979
141	s4_2371248	Pv04	2371248	pLARmEB	7.7289	2.8114	0.0884	Em	-0.3857	6.8683
142	s6_23998908	Pv06	23998908	pLARmEB	3.735	1.0309	0.3861	Em	-0.1458	3.0374
143	s8_13317583	Pv08	13317583	pLARmEB	5.3578	1.1065	0.1786	Em	-0.1891	4.5793
144	s8_51150407	Pv08	51150407	pLARmEB	3.8958	0.668	0.1122	Em	0.1853	3.1887
145	s8_52395252	Pv08	52395252	pLARmEB	3.8203	1.3713	0.4847	Em	0.1632	3.1176
146	s9_36677215	Pv09	36677215	pLARmEB	8.4508	3.9258	0.2738	Em	0.3165	7.5702
147	s10_41090517	Pv10	41090517	pLARmEB	4.272	1.7665	0.1582	Em	0.2463	3.5443
