# Supplementary material for: Genome-Wide Association Study (GWAS) for resistance to Sclerotinia sclerotiorum in Common Bean
Source: Genes (Basel). 2020 Dec 12;11(12):1496. doi: 10.3390/genes11121496 (PMC7764677; doi:10.3390/genes11121496)
Supplement: Supplementary file 1 [file genes-11-01496-s001.zip › TableS2.xlsx]

## Sheet: annotated genes
Table S2. Genes underlying each QTI identified in this work. Potential candidate genes are indicated in red color. The potential implication of these candidate genes in recognition, signal transduction or defense response is indicated.
	QTI	Chr	Gene	Pos start	Pos end	Candidate genes related to disease response	Funtion
	QTI1_42	Pv01	Phvul.001G163500	42452582	42455512		(1 of 2) PTHR11654//PTHR11654:SF132 - OLIGOPEPTIDE TRANSPORTER-RELATED // SUBFAMILY NOT NAMED
	QTI1_42	Pv01	Phvul.001G163600	42457932	42459961		No funtional annotation
	QTI1_42	Pv01	Phvul.001G163700	42461261	42465389	Recognition	(1 of 43) PF00069//PF00560//PF08263//PF13855 - Protein kinase domain (Pkinase) // Leucine Rich Repeat (LRR_1) // Leucine rich repeat N-terminal domain (LRRNT_2) // Leucine rich repeat (LRR_8)
	QTI1_42	Pv01	Phvul.001G163800	42472425	42476637	Recognition	(1 of 43) PF00069//PF00560//PF08263//PF13855 - Protein kinase domain (Pkinase) // Leucine Rich Repeat (LRR_1) // Leucine rich repeat N-terminal domain (LRRNT_2) // Leucine rich repeat (LRR_8)
	QTI1_42	Pv01	Phvul.001G163900	42477170	42484680		(1 of 18) PF14379 - MYB-CC type transfactor, LHEQLE motif (Myb_CC_LHEQLE)
	QTI1_42	Pv01	Phvul.001G164000	42489791	42491394		(1 of 1) PTHR31284:SF15 - HAD SUPERFAMILY, SUBFAMILY IIIB ACID PHOSPHATASE
	QTI1_42	Pv01	Phvul.001G164100	42493185	42493424		No funtional annotation
	QTI1_42	Pv01	Phvul.001G164200	42495371	42496407		(1 of 2) K02894 - large subunit ribosomal protein L23e (RP-L23e, RPL23)
	QTI1_42	Pv01	Phvul.001G164300	42497653	42503349		1 of 1) PTHR22884//PTHR22884:SF366 - SET DOMAIN PROTEINS // SUBFAMILY NOT NAMED
	QTI1_42	Pv01	Phvul.001G164400	42509483	42511018		(1 of 2) PTHR32080:SF9 - CYSTEINE-RICH REPEAT SECRETORY PROTEIN 56
	QTI1_42	Pv01	Phvul.001G164500	42522454	42531552		(1 of 1) PTHR17204:SF5 - PRE-MRNA-PROCESSING FACTOR 39
	QTI1_42	Pv01	Phvul.001G164600	42536805	42542716		(1 of 3) PTHR10693:SF29 - GB
	QTI1_42	Pv01	Phvul.001G164700	42543460	42546322		No funtional annotation
	QTI1_42	Pv01	Phvul.001G164800	42550235	42553133		(1 of 1) PF08695 - Cytochrome oxidase complex assembly protein 1 (Coa1)
	QTI1_42	Pv01	Phvul.001G164900	42556127	42559098	Signaling	(1 of 2) PTHR31734:SF6 - AUXIN-RESPONSIVE PROTEIN IAA10-RELATED
	QTI1_42	Pv01	Phvul.001G165000	42559617	42562366		(1 of 79) PF01535//PF13041//PF14432 - PPR repeat (PPR) // PPR repeat family (PPR_2) // DYW family of nucleic acid deaminases (DYW_deaminase)
	QTI1_42	Pv01	Phvul.001G165100	42563101	42566608	Recognition	(1 of 41) PF00069//PF08263//PF13855 - Protein kinase domain (Pkinase) // Leucine rich repeat N-terminal domain (LRRNT_2) // Leucine rich repeat (LRR_8)
	QTI1_42	Pv01	Phvul.001G165200	42574456	42575422		(1 of 2) K08903 - photosystem II 13kDa protein (psb28)
	QTI1_42	Pv01	Phvul.001G165300	42575971	42585139		-
	QTI1_42	Pv01	Phvul.001G165400	42591699	42592073		No funtional annotation
	QTI1_42	Pv01	Phvul.001G165500	42592897	42601687		(1 of 2) PTHR24223:SF189 - ABC TRANSPORTER C FAMILY MEMBER 5
	QTI1_42	Pv01	Phvul.001G165600	42622772	42635280		(1 of 2) 4.1.1.25 - Tyrosine decarboxylase / L-tyrosine carboxy-lyase
	QTI1_42	Pv01	Phvul.001G165700	42635632	42643396		(1 of 3) 3.6.3.19 - Maltose-transporting ATPase
	QTI1_42	Pv01	Phvul.001G165800	42655993	42663978		(1 of 4) 3.6.3.17 - Monosaccharide-transporting ATPase
	QTI1_42	Pv01	Phvul.001G165900	42677521	42684943		(1 of 4) 3.6.3.17 - Monosaccharide-transporting ATPase
	QTI1_42	Pv01	Phvul.001G166000	42724191	42733674		(1 of 4) 3.6.3.17 - Monosaccharide-transporting ATPase
	QTI1_42	Pv01	Phvul.001G166100	42745159	42745759		(1 of 18) PTHR19241:SF219 - ABC TRANSPORTER G FAMILY MEMBER 38
	QTI1_42	Pv01	Phvul.001G166200	42746170	42751198		(1 of 1) PF00005//PF01061//PF08370 - ABC transporter (ABC_tran) // ABC-2 type transporter (ABC2_membrane) // Plant PDR ABC transporter associated (PDR_assoc)
	QTI1_42	Pv01	Phvul.001G166300	42757811	42765845		(1 of 4) 3.6.3.17 - Monosaccharide-transporting ATPase
	QTI1_42	Pv01	Phvul.001G166400	42782738	42788443		(1 of 21) 3.6.3.25 - Sulfate-transporting ATPase
	QTI1_42	Pv01	Phvul.001G166500	42804925	42812849		(1 of 6) 3.6.3.34 - Iron-chelate-transporting ATPase
	QTI1_42	Pv01	Phvul.001G166600	42815577	42819566		(1 of 1) PTHR16017 - GASTRULATION DEFECTIVE PROTEIN 1-RELATED
	QTI1_42	Pv01	Phvul.001G166700	42826352	42827545	Recognition	(1 of 14) 2.7.13.3 - Histidine kinase / Protein kinase (histidine)
	QTI1_42	Pv01	Phvul.001G166800	42829256	42829852	Recognition	(1 of 23) PTHR24423 - TWO-COMPONENT SENSOR HISTIDINE KINASE
	QTI1_42	Pv01	Phvul.001G166900	42834837	42836303		(1 of 1) PTHR11730:SF57 - AMMONIUM TRANSPORTER 1 MEMBER 4
	QTI1_42	Pv01	Phvul.001G167000	42837551	42847182		(1 of 3) PTHR15288 - SUPPRESSION OF TUMORIGENICITY 5 ST5
	QTI1_42	Pv01	Phvul.001G167100	42849540	42852623		(1 of 2) 1.1.1.284 - S-(hydroxymethyl)glutathione dehydrogenase / NAD-linked formaldehyde dehydrogenase
	QTI1_42	Pv01	Phvul.001G167200	42856008	42859005		(1 of 3) K15178 - RNA polymerase-associated protein RTF1 (RTF1)
	QTI1_42	Pv01	Phvul.001G167300	42864569	42865549		(1 of 2) PTHR33271:SF3 - CUPIN DOMAIN-CONTAINING PROTEIN
	QTI1_42	Pv01	Phvul.001G167400	42867354	42869673		(1 of 1) K17985 - activating molecule in BECN1-regulated autophagy protein 1 (AMBRA1)
	QTI1_42	Pv01	Phvul.001G167500	42883740	42885545		(1 of 1) K02965 - small subunit ribosomal protein S19 (RP-S19, rpsS)
	QTI1_42	Pv01	Phvul.001G167600	42891808	42898290		(1 of 4) PTHR22838 - WD REPEAT PROTEIN 26-RELATED
	QTI1_42	Pv01	Phvul.001G167700	42912720	42915087	Recognition	(1 of 4) PTHR27001:SF10 - RECEPTOR-LIKE SERINE/THREONINE-PROTEIN KINASE ALE2
	QTI1_42	Pv01	Phvul.001G167800	42920938	42926445	Signaling	(1 of 3) 2.7.1.15 - Ribokinase
	QTI1_42	Pv01	Phvul.001G167900	42933290	42952171		(1 of 4) PTHR13140:SF256 - MYOSIN-14-RELATED
	QTI1_42	Pv01	Phvul.001G168000	42987726	42989912		(1 of 3) PTHR23023:SF83 - INDOLE-3-PYRUVATE MONOOXYGENASE YUCCA5-RELATED
	QTI1_45	Pv01	Phvul.001G187500	45365410	45368715		(1 of 2) PTHR31602:SF12 - GROWTH-REGULATING FACTOR 3-RELATED
	QTI1_45	Pv01	Phvul.001G187600	45369796	45393043		(1 of 1) PTHR10357:SF141 - 1,4-ALPHA-GLUCAN-BRANCHING ENZYME 2-1, CHLOROPLASTIC/AMYLOPLASTIC-RELATED
	QTI1_45	Pv01	Phvul.001G187700	45397724	45407598		(1 of 4) PTHR19241//PTHR19241:SF261 - ATP-BINDING CASSETTE TRANSPORTER // SUBFAMILY NOT NAMED
	QTI1_45	Pv01	Phvul.001G187800	45416707	45425517		(1 of 6) 3.6.3.34 - Iron-chelate-transporting ATPase
	QTI1_45	Pv01	Phvul.001G187900	45429817	45437391		(1 of 4) PTHR19241//PTHR19241:SF261 - ATP-BINDING CASSETTE TRANSPORTER // SUBFAMILY NOT NAMED
	QTI1_45	Pv01	Phvul.001G188000	45443206	45455551		(1 of 1) PTHR24006:SF453 - BTB/POZ DOMAIN-CONTAINING PROTEIN FBL11
	QTI1_45	Pv01	Phvul.001G188100	45456926	45462280	Defense	(1 of 2) PTHR24351:SF92 - PROTEIN KINASE-RELATED
	QTI1_45	Pv01	Phvul.001G188200	45471000	45472612		-
	QTI1_45	Pv01	Phvul.001G188300	45475087	45479683		(1 of 1) PTHR22952:SF208 - BZIP TRANSCRIPTION FACTOR-LIKE PROTEIN
	QTI1_45	Pv01	Phvul.001G188400	45481000	45484564		-
	QTI1_45	Pv01	Phvul.001G188500	45496837	45498420	Defense	(1 of 94) KOG0157 - Cytochrome P450 CYP4/CYP19/CYP26 subfamilies
	QTI1_45	Pv01	Phvul.001G188600	45506495	45509704		(1 of 2) PTHR22835//PTHR22835:SF216 - ZINC FINGER FYVE DOMAIN CONTAINING PROTEIN // SUBFAMILY NOT NAMED
	QTI1_45	Pv01	Phvul.001G188700	45513666	45516784		(1 of 1) 3.2.2.3 - Uridine nucleosidase / Uridine ribohydrolase
	QTI1_45	Pv01	Phvul.001G188800	45531180	45532573		(1 of 16) PTHR10634 - AN1-TYPE ZINC FINGER PROTEIN
	QTI1_45	Pv01	Phvul.001G188900	45532820	45536557		(1 of 1) PTHR22953:SF7 - PURPLE ACID PHOSPHATASE 21-RELATED
	QTI1_45	Pv01	Phvul.001G189000	45542395	45546302		(1 of 1) PTHR22953:SF38 - PURPLE ACID PHOSPHATASE 20-RELATED
	QTI1_45	Pv01	Phvul.001G189100	45550280	45551367		(1 of 1) PTHR21236:SF8 - INTEGRAL MEMBRANE YIP1 FAMILY PROTEIN
	QTI1_45	Pv01	Phvul.001G189200	45561512	45563326		(1 of 3) PTHR11362:SF13 - PROTEIN TERMINAL FLOWER 1
	QTI1_45	Pv01	Phvul.001G189300	45575103	45577109		(1 of 2) 3.7.1.17 - 4,5-9,10-diseco-3-hydroxy-5,9,17-trioxoandrosta-1(10),2-diene-4-oate hydrolase
	QTI1_45	Pv01	Phvul.001G189400	45579931	45583092	Signaling	(1 of 2) PTHR22952:SF217 - PROTEIN ABSCISIC ACID-INSENSITIVE 5
	QTI1_45	Pv01	Phvul.001G189500	45583246	45585233		(1 of 53) PF12937 - F-box-like (F-box-like)
	QTI1_45	Pv01	Phvul.001G189600	45588937	45589615		(1 of 1) PTHR10072//PTHR10072:SF51 - IRON-SULFUR CLUSTER ASSEMBLY PROTEIN // SUBFAMILY NOT NAMED
	QTI1_45	Pv01	Phvul.001G189700	45594135	45599660		(1 of 3) 3.6.5.6 - Tubulin GTPase
	QTI1_45	Pv01	Phvul.001G189800	45600725	45603697		(1 of 1) K00621 - glucosamine-phosphate N-acetyltransferase (GNPNAT1, GNA1)
	QTI1_45	Pv01	Phvul.001G190000	45612640	45618805		(1 of 1) PTHR19920 - WD40 PROTEIN CIAO1
	QTI1_45	Pv01	Phvul.001G190100	45626171	45627455		(1 of 2) K10808 - ribonucleoside-diphosphate reductase subunit M2 (RRM2)
	QTI1_45	Pv01	Phvul.001G190200	45630890	45633674		(1 of 1) K00419 - ubiquinol-cytochrome c reductase subunit 9 (QCR9, UCRC)
	QTI1_45	Pv01	Phvul.001G190300	45634313	45637459		(1 of 466) PF13041 - PPR repeat family (PPR_2)
	QTI1_45	Pv01	Phvul.001G190400	45637600	45642873		(1 of 1) PTHR11220//PTHR11220:SF22 - HEME-BINDING PROTEIN-RELATED // SUBFAMILY NOT NAMED
	QTI1_45	Pv01	Phvul.001G190500	45646346	45647124		(1 of 1) PTHR33148:SF2 - EMB
	QTI1_45	Pv01	Phvul.001G190600	45660533	45662027		(1 of 1) PTHR10168:SF79 - EMB
	QTI1_45	Pv01	Phvul.001G190700	45669258	45670467	Recognition	(1 of 14) 2.7.11.17 - Calcium/calmodulin-dependent protein kinase / Microtubule-associated protein 2 kinase
	QTI1_45	Pv01	Phvul.001G190800	45679776	45683623		(1 of 53) PF12937 - F-box-like (F-box-like)
	QTI1_45	Pv01	Phvul.001G190900	45684999	45691071		(1 of 1) KOG0131//KOG4205 - Splicing factor 3b, subunit 4 // RNA-binding protein musashi/mRNA cleavage and polyadenylation factor I complex, subunit HRP1
	QTI1_45	Pv01	Phvul.001G191000	45696849	45698654		(1 of 2) K10740 - replication factor A3 (RPA3)
	QTI1_45	Pv01	Phvul.001G191100	45698860	45699526		No funtional annotation
	QTI1_50	Pv01	Phvul.001G251900	50963172	50963905		No funtional annotation
	QTI1_50	Pv01	Phvul.001G252000	50965757	50969123		(1 of 8) 1.14.11.33 - DNA oxidative demethylase / Alkylated DNA repair protein
	QTI1_50	Pv01	Phvul.001G252100	50970095	50973955		(1 of 2) PTHR23354//PTHR23354:SF76 - NUCLEOLAR PROTEIN 7/ESTROGEN RECEPTOR COACTIVATOR-RELATED // SUBFAMILY NOT NAMED
	QTI1_50	Pv01	Phvul.001G252200	50974271	50978943		(1 of 3) 6.3.5.4 - Asparagine synthase (glutamine-hydrolyzing) / Glutamine-dependent asparagine synthetase
	QTI1_50	Pv01	Phvul.001G252300	50981934	50986742		No funtional annotation
	QTI1_50	Pv01	Phvul.001G252400	50992537	50996993		(1 of 2) K11842 - ubiquitin carboxyl-terminal hydrolase 12/46 [EC:3.4.19.12] (USP12_46)
	QTI1_50	Pv01	Phvul.001G252500	51001391	51002864	Defense	(1 of 6) PTHR10593//PTHR10593:SF41 - SERINE/THREONINE-PROTEIN KINASE RIO // SUBFAMILY NOT NAMED
	QTI1_50	Pv01	Phvul.001G252600	51004943	51005281		No funtional annotation
	QTI1_50	Pv01	Phvul.001G252700	51008249	51008575		No funtional annotation
	QTI1_50	Pv01	Phvul.001G252800	51013282	51020419	Recognition	(1 of 51) 2.7.10.1//2.7.11.1 - Receptor protein-tyrosine kinase / Receptor protein tyrosine kinase // Non-specific serine/threonine protein kinase / Threonine-specific protein kinase
	QTI1_50	Pv01	Phvul.001G252900	51024321	51029432		(1 of 2) PTHR24078:SF315 - MOLECULAR CHAPERONE DNAJ
	QTI1_50	Pv01	Phvul.001G253000	51030847	51050046		(1 of 1) K14772 - U3 small nucleolar RNA-associated protein 20 (UTP20)
	QTI1_50	Pv01	Phvul.001G253100	51053097	51054385		-
	QTI1_50	Pv01	Phvul.001G253200	51057296	51062672		No funtional annotation
	QTI1_50	Pv01	Phvul.001G253300	51067085	51070953		(1 of 22) K07904 - Ras-related protein Rab-11A (RAB11A)
	QTI1_50	Pv01	Phvul.001G253400	51071623	51078785		(1 of 2) 2.1.1.203 - tRNA (cytosine(34)-C(5))-methyltransferase
	QTI1_50	Pv01	Phvul.001G253500	51080135	51085154		(1 of 1) PTHR12736:SF14 - LANC-LIKE PROTEIN GCL1
	QTI1_50	Pv01	Phvul.001G253600	51087709	51089981		No funtional annotation
	QTI1_50	Pv01	Phvul.001G253700	51092570	51094292		(1 of 11) K11253 - histone H3 (H3)
	QTI1_50	Pv01	Phvul.001G253800	51095359	51097599		(1 of 11) K11253 - histone H3 (H3)
	QTI1_50	Pv01	Phvul.001G253900	51100869	51101903		No funtional annotation
	QTI1_50	Pv01	Phvul.001G254000	51124934	51127053		(1 of 50) K09338 - homeobox-leucine zipper protein (HD-ZIP)
	QTI1_50	Pv01	Phvul.001G254100	51135985	51142839		(1 of 1) PTHR18934:SF140 - HELICASE , IBR AND ZINC FINGER PROTEIN DOMAIN-CONTAINING PROTEIN
	QTI1_50	Pv01	Phvul.001G254200	51143109	51143690		No funtional annotation
	QTI1_50	Pv01	Phvul.001G254300	51146820	51147859		(1 of 2) PTHR14155//PTHR14155:SF87 - RING FINGER DOMAIN-CONTAINING // SUBFAMILY NOT NAMED
	QTI1_50	Pv01	Phvul.001G254400	51151035	51156201		(1 of 1) PTHR10551:SF9 - PROTEIN SINGED
	QTI1_50	Pv01	Phvul.001G254500	51157942	51158628		(1 of 10) PF04759 - Protein of unknown function, DUF617 (DUF617)
	QTI1_50	Pv01	Phvul.001G254600	51164293	51164865		(1 of 40) KOG1493 - Anaphase-promoting complex (APC), subunit 11
	QTI2_4	Pv02	Phvul.002G048500	4521874	4524126		(1 of 2) 3.2.2.22 - rRNA N-glycosylase / rRNA N-glycosidase
	QTI2_4	Pv02	Phvul.002G048600	4528840	4530837		(1 of 2) 3.2.2.22 - rRNA N-glycosylase / rRNA N-glycosidase
	QTI2_4	Pv02	Phvul.002G048700	4549475	4551542		(1 of 4) PTHR31707:SF32 - PECTINESTERASE-RELATED PROTEIN-RELATED
	QTI2_4	Pv02	Phvul.002G048800	4560810	4562338		(1 of 2) K04551 - ubiquitin B (UBB)
	QTI2_4	Pv02	Phvul.002G048900	4562873	4568386		(1 of 1) K10862 - tyrosyl-DNA phosphodiesterase 1 [EC:3.1.4.-] (TDP1)
	QTI2_4	Pv02	Phvul.002G049000	4577615	4583538		(1 of 2) PTHR10209:SF90 - GIBBERELLIN 2-BETA-DIOXYGENASE 7-RELATED
	QTI2_4	Pv02	Phvul.002G049100	4586316	4590591		No funtional annotation
	QTI2_4	Pv02	Phvul.002G049200	4594586	4599178		(1 of 1) 2.3.1.191 - UDP-3-O-(3-hydroxymyristoyl)glucosamine N-acyltransferase / UDP-3-O-acyl-glucosamine N-acyltransferase
	QTI2_4	Pv02	Phvul.002G049300	4599844	4603583		-
	QTI2_4	Pv02	Phvul.002G049400	4607178	4614656	Defense	(1 of 40) PF01657//PF07714 - Salt stress response/antifungal (Stress-antifung) // Protein tyrosine kinase (Pkinase_Tyr)
	QTI2_4	Pv02	Phvul.002G049500	4617086	4620529	Defense	(1 of 40) PF01657//PF07714 - Salt stress response/antifungal (Stress-antifung) // Protein tyrosine kinase (Pkinase_Tyr)
	QTI2_4	Pv02	Phvul.002G049600	4622213	4623417		-
	QTI2_4	Pv02	Phvul.002G049700	4625148	4626860		(1 of 2) PTHR31317:SF3 - F2J10.8 PROTEIN-RELATED
	QTI2_4	Pv02	Phvul.002G049800	4634989	4635636		(1 of 4) PTHR11945//PTHR11945:SF164 - MADS BOX PROTEIN // SUBFAMILY NOT NAMED
	QTI2_4	Pv02	Phvul.002G049900	4649282	4667193		(1 of 1) K07203 - FKBP12-rapamycin complex-associated protein (FRAP)
	QTI2_4	Pv02	Phvul.002G050000	4667682	4668663		(1 of 1) PTHR13356 - OB FOLD NUCLEIC ACID BINDING PROTEIN-RELATED
	QTI2_4	Pv02	Phvul.002G050100	4668924	4669643		-
	QTI2_4	Pv02	Phvul.002G050200	4689609	4689887		-
	QTI2_4	Pv02	Phvul.002G050300	4690486	4690743		-
	QTI2_4	Pv02	Phvul.002G050400	4694257	4694670		-
	QTI2_4	Pv02	Phvul.002G050500	4702806	4705274		(1 of 1) PTHR13356 - OB FOLD NUCLEIC ACID BINDING PROTEIN-RELATED
	QTI2_4	Pv02	Phvul.002G050600	4706266	4708406		No funtional annotation
	QTI2_4	Pv02	Phvul.002G050700	4709290	4713318		(1 of 1) PTHR31412:SF2 - ZINC METALLOPEPTIDASE EGY3, CHLOROPLASTIC-RELATED
	QTI2_4	Pv02	Phvul.002G050800	4717006	4719577		No funtional annotation
	QTI2_4	Pv02	Phvul.002G050900	4720388	4721129		(1 of 1) KOG3383 - Uncharacterized conserved protein
	QTI2_4	Pv02	Phvul.002G051000	4728708	4729107		No funtional annotation
	QTI2_4	Pv02	Phvul.002G051100	4730838	4732471		(1 of 3) K02969 - small subunit ribosomal protein S20e (RP-S20e, RPS20)
	QTI2_4	Pv02	Phvul.002G051200	4734390	4737763		(1 of 4) PTHR13890:SF4 - MAGNESIUM TRANSPORTER MRS2-3
	QTI2_4	Pv02	Phvul.002G051300	4742807	4744245		No funtional annotation
	QTI2_4	Pv02	Phvul.002G051400	4748849	4750188		(1 of 2) PTHR31568:SF3 - CYSTM1 FAMILY PROTEIN A-RELATED
	QTI2_4	Pv02	Phvul.002G051500	4755477	4763409		No funtional annotation
	QTI2_4	Pv02	Phvul.002G051600	4764935	4769697		(1 of 1) K03511 - DNA polymerase kappa (POLK)
	QTI2_4	Pv02	Phvul.002G051700	4770990	4773991		No funtional annotation
	QTI2_4	Pv02	Phvul.002G051800	4774424	4776886		(1 of 1) PTHR30544//PTHR30544:SF2 - 23S RRNA METHYLTRANSFERASE // SUBFAMILY NOT NAMED
	QTI2_4	Pv02	Phvul.002G051900	4786115	4786729		(1 of 2) PTHR33109:SF4 - EPIDERMAL PATTERNING FACTOR-LIKE PROTEIN 5
	QTI2_4	Pv02	Phvul.002G052000	4789398	4793847		(1 of 2) PTHR22765:SF54 - VACUOLAR-SORTING RECEPTOR 3-RELATED
	QTI2_4	Pv02	Phvul.002G052100	4797526	4798963		(1 of 4) PTHR16223:SF9 - TRANSCRIPTION FACTOR BHLH139-RELATED
	QTI2_4	Pv02	Phvul.002G052200	4800659	4801964		(1 of 2) K02980 - small subunit ribosomal protein S29e (RP-S29e, RPS29)
	QTI2_4	Pv02	Phvul.002G052300	4803321	4804204		(1 of 19) 3.5.1.98 - Histone deacetylase / HDAC
	QTI2_4	Pv02	Phvul.002G052400	4805778	4807640		(1 of 1) PTHR11785//PTHR11785:SF366 - AMINO ACID TRANSPORTER // SUBFAMILY NOT NAMED
	QTI2_4	Pv02	Phvul.002G052500	4808059	4809863	Recognition	(1 of 20) PF08263//PF13855 - Leucine rich repeat N-terminal domain (LRRNT_2) // Leucine rich repeat (LRR_8)
	QTI2_4	Pv02	Phvul.002G052600	4813739	4815683	Recognition	(1 of 51) 2.7.10.1//2.7.11.1 - Receptor protein-tyrosine kinase / Receptor protein tyrosine kinase // Non-specific serine/threonine protein kinase / Threonine-specific protein kinase
	QTI2_4	Pv02	Phvul.002G052700	4820531	4821625		(1 of 1) PTHR13844:SF8 - EXPRESSED PROTEIN
	QTI2_4	Pv02	Phvul.002G052800	4834843	4836296		No funtional annotation
	QTI2_4	Pv02	Phvul.002G052900	4836521	4839782		(1 of 3) PTHR12537:SF63 - PUMILIO HOMOLOG 14-RELATED
	QTI2_4	Pv02	Phvul.002G053000	4842975	4848948		(1 of 2) K15923 - alpha-L-fucosidase 2 (AXY8, FUC95A, afcA)
	QTI2_4	Pv02	Phvul.002G053100	4849219	4849995		(1 of 8) PF05347 - Complex 1 protein (LYR family) (Complex1_LYR)
	QTI2_4	Pv02	Phvul.002G053200	4857631	4869426		(1 of 1) K03515 - DNA repair protein REV1 (REV1)
	QTI2_4	Pv02	Phvul.002G053300	4872135	4874995		(1 of 466) PF13041 - PPR repeat family (PPR_2)
	QTI2_4	Pv02	Phvul.002G053400	4875194	4878408		No funtional annotation
	QTI2_4	Pv02	Phvul.002G053500	4880824	4881163		No funtional annotation
	QTI2_4	Pv02	Phvul.002G053600	4883459	4887759		(1 of 1) PTHR11079:SF58 - RNA PSEUDOURIDINE SYNTHASE 4, MITOCHONDRIAL
	QTI2_4	Pv02	Phvul.002G053700	4888797	4904215		(1 of 1) K16573 - gamma-tubulin complex component 6 (TUBGCP6, GCP6)
	QTI2_4	Pv02	Phvul.002G053800	4905018	4905903		No funtional annotation
	QTI2_4	Pv02	Phvul.002G053900	4906063	4907978		(1 of 16) PTHR10024 - SYNAPTOTAGMIN
	QTI2_4	Pv02	Phvul.002G054000	4920574	4922191		No funtional annotation
	QTI2_4	Pv02	Phvul.002G054100	4932069	4933829		(1 of 6) 2.4.1.128 - Scopoletin glucosyltransferase
	QTI2_4	Pv02	Phvul.002G054200	4934895	4937922		(1 of 7) PF03007//PF06974 - Wax ester synthase-like Acyl-CoA acyltransferase domain (WES_acyltransf) // Protein of unknown function (DUF1298) (DUF1298)
	QTI2_4	Pv02	Phvul.002G054300	4939492	4946971		(1 of 7) K10875 - DNA repair and recombination protein RAD54 and RAD54-like protein (RAD54L, RAD54)
	QTI2_4	Pv02	Phvul.002G054400	4949720	4959551		(1 of 1) K06972 - uncharacterized protein (K06972)
	QTI2_4	Pv02	Phvul.002G054500	4960009	4961977		(1 of 5) K17710 - pentatricopeptide repeat domain-containing protein 1 (PTCD1)
	QTI2_4	Pv02	Phvul.002G054600	4962933	4972324		(1 of 1) K12600 - superkiller protein 3 (SKI3, TTC37)
	QTI2_4	Pv02	Phvul.002G054700	4977030	4982235		(1 of 2) PTHR10625//PTHR10625:SF127 - HISTONE DEACETYLASE // SUBFAMILY NOT NAMED
	QTI2_4	Pv02	Phvul.002G054800	4983900	4987353		No funtional annotation
	QTI2_4	Pv02	Phvul.002G054900	4990617	4996289		(1 of 1) PTHR11132//PTHR11132:SF132 - SOLUTE CARRIER FAMILY 35 // SUBFAMILY NOT NAMED
	QTI2_4	Pv02	Phvul.002G055000	4999335	5005539		-
	QTI2_4	Pv02	Phvul.002G055100	5012305	5014171		-
	QTI2_4	Pv02	Phvul.002G055200	5017864	5029709		(1 of 13) PF05641 - Agenet domain (Agenet)
	QTI2_4	Pv02	Phvul.002G055300	5280155	5281189		-
	QTI2_4	Pv02	Phvul.002G055400	5490249	5490901		-
	QTI2_4	Pv02	Phvul.002G055500	5535433	5535941		No funtional annotation
	QTI2_4	Pv02	Phvul.002G055600	5633727	5636138	Recognition	(1 of 3) PTHR27002:SF34 - G-TYPE LECTIN S-RECEPTOR-LIKE SERINE/THREONINE-PROTEIN KINASE RLK1
	QTI2_4	Pv02	Phvul.002G055700	5668036	5669347	Signaling	(1 of 3) PTHR31190:SF30 - ETHYLENE-RESPONSIVE TRANSCRIPTION FACTOR 15-RELATED
	QTI2_4	Pv02	Phvul.002G055800	5691260	5692900	Signaling	(1 of 35) K09286 - EREBP-like factor (EREBP)
	QTI2_34	Pv02	Phvul.002G189700	34534646	34550983		(1 of 1) PTHR11254:SF291 - E3 UBIQUITIN-PROTEIN LIGASE HUWE1
	QTI2_34	Pv02	Phvul.002G189800	34570447	34577123		(1 of 1) 2.5.1.78 - 6,7-dimethyl-8-ribityllumazine synthase / Lumazine synthase
	QTI2_34	Pv02	Phvul.002G189900	34582364	34583017		(1 of 39) PF05678 - VQ motif (VQ)
	QTI2_34	Pv02	Phvul.002G190000	34600086	34606020		(1 of 6) 3.6.3.54 - Cu(+) exporting ATPase
	QTI2_34	Pv02	Phvul.002G190100	34626181	34627540		(1 of 2) K02901 - large subunit ribosomal protein L27e (RP-L27e, RPL27)
	QTI2_34	Pv02	Phvul.002G190200	34628367	34633548		(1 of 1) PTHR10438:SF275 - THIOREDOXIN O1, MITOCHONDRIAL-RELATED
	QTI2_34	Pv02	Phvul.002G190300	34636422	34637895		(1 of 2) K11884 - RNA-binding protein PNO1 (PNO1, DIM2)
	QTI2_34	Pv02	Phvul.002G190400	34643164	34645247		(1 of 2) K02917 - large subunit ribosomal protein L35Ae (RP-L35Ae, RPL35A)
	QTI2_34	Pv02	Phvul.002G190500	34655211	34658258		(1 of 2) PTHR31065:SF14 - PLATZ TRANSCRIPTION FACTOR FAMILY PROTEIN
	QTI2_34	Pv02	Phvul.002G190600	34661466	34667592		(1 of 1) 3.1.3.57 - Inositol-1,4-bisphosphate 1-phosphatase / Inositol polyphosphate 1-phosphatase
	QTI2_34	Pv02	Phvul.002G190700	34670116	34681615		(1 of 1) 2.7.7.23 - UDP-N-acetylglucosamine diphosphorylase / UDP-N-acetylglucosamine pyrophosphorylase
	QTI2_34	Pv02	Phvul.002G190800	34674931	34675752		No funtional annotation
	QTI2_34	Pv02	Phvul.002G190900	34689955	34693551		(1 of 2) PTHR23076//PTHR23076:SF60 - METALLOPROTEASE M41 FTSH // SUBFAMILY NOT NAMED
	QTI2_34	Pv02	Phvul.002G191000	34694918	34697695		(1 of 79) PF01535//PF13041//PF14432 - PPR repeat (PPR) // PPR repeat family (PPR_2) // DYW family of nucleic acid deaminases (DYW_deaminase)
	QTI2_34	Pv02	Phvul.002G191100	34708503	34718718		(1 of 2) PTHR30540:SF11 - POTASSIUM TRANSPORTER 10-RELATED
	QTI2_34	Pv02	Phvul.002G191200	34729872	34730361		No funtional annotation
	QTI2_34	Pv02	Phvul.002G191300	34738077	34758793		(1 of 1) PTHR10799:SF725 - IMMUNOGLOBULIN E-SET DOMAIN-CONTAINING PROTEIN
	QTI2_34	Pv02	Phvul.002G191400	34794453	34798247		(1 of 1) PTHR33133:SF12 - F28K20.6 PROTEIN-RELATED
	QTI2_34	Pv02	Phvul.002G191500	34804672	34807990		(1 of 2) PTHR22850:SF82 - HISTONE-BINDING PROTEIN RBBP7
	QTI2_34	Pv02	Phvul.002G191600	34810184	34817275		(1 of 5) K13506 - glycerol-3-phosphate O-acyltransferase 3/4 (GPAT3_4, AGPAT9, AGPAT6)
	QTI2_34	Pv02	Phvul.002G191700	34818339	34819182		(1 of 15) PTHR10797//PTHR10797:SF10 - CCR4-NOT TRANSCRIPTION COMPLEX SUBUNIT // SUBFAMILY NOT NAMED
	QTI2_34	Pv02	Phvul.002G191800	34830512	34831339		(1 of 15) PTHR10797//PTHR10797:SF10 - CCR4-NOT TRANSCRIPTION COMPLEX SUBUNIT // SUBFAMILY NOT NAMED
	QTI2_34	Pv02	Phvul.002G191900	34837985	34838761		(1 of 15) PTHR10797//PTHR10797:SF10 - CCR4-NOT TRANSCRIPTION COMPLEX SUBUNIT // SUBFAMILY NOT NAMED
	QTI3_0.9	Pv03	Phvul.003G008500	845613	848824		(1 of 5) PTHR24015:SF419 - NUCLEOTIDE-DIPHOSPHO-SUGAR TRANSFERASE DOMAIN-CONTAINING PROTEIN-RELATED
	QTI3_0.9	Pv03	Phvul.003G008600	857279	860097		(1 of 1) PTHR13871:SF43 - CYSTEINE/HISTIDINE-RICH C1 DOMAIN FAMILY PROTEIN
	QTI3_0.9	Pv03	Phvul.003G008700	861344	864933		(1 of 19) PF01535//PF13041//PF13812//PF14432 - PPR repeat (PPR) // PPR repeat family (PPR_2) // Pentatricopeptide repeat domain (PPR_3) // DYW family of nucleic acid deaminases (DYW_deaminase)
	QTI3_0.9	Pv03	Phvul.003G008800	868116	874101		(1 of 1) PTHR31251:SF3 - SQUAMOSA PROMOTER-BINDING-LIKE PROTEIN 14-RELATED
	QTI3_0.9	Pv03	Phvul.003G008900	881299	887762		(1 of 1) PF16058 - Mucin-like (Mucin-like)
	QTI3_0.9	Pv03	Phvul.003G009000	899662	903714	Recognition	(1 of 2) K02178 - checkpoint serine/threonine-protein kinase (BUB1)
	QTI3_0.9	Pv03	Phvul.003G009100	904447	908755		(1 of 4) K12836 - splicing factor U2AF 35 kDa subunit (U2AF1)
	QTI3_0.9	Pv03	Phvul.003G009200	911969	913939	Defense	(1 of 273) PF00067 - Cytochrome P450 (p450)
	QTI3_0.9	Pv03	Phvul.003G009300	914184	916045	Defense	(1 of 118) KOG0156 - Cytochrome P450 CYP2 subfamily
	QTI3_0.9	Pv03	Phvul.003G009400	916925	921013	Defense	(1 of 118) KOG0156 - Cytochrome P450 CYP2 subfamily
	QTI3_0.9	Pv03	Phvul.003G009500	928984	930929	Defense	(1 of 118) KOG0156 - Cytochrome P450 CYP2 subfamily
	QTI3_0.9	Pv03	Phvul.003G009600	945880	951605	Defense	(1 of 4) K00895 - pyrophosphate--fructose-6-phosphate 1-phosphotransferase (E2.7.1.90, pfk)
	QTI3_0.9	Pv03	Phvul.003G009700	952317	955410		(1 of 197) PF01535//PF13041 - PPR repeat (PPR) // PPR repeat family (PPR_2)
	QTI3_0.9	Pv03	Phvul.003G009800	956784	960326		No funtional annotation
	QTI3_0.9	Pv03	Phvul.003G009900	963572	964489		No funtional annotation
	QTI3_0.9	Pv03	Phvul.003G010000	967420	967605		No funtional annotation
	QTI3_0.9	Pv03	Phvul.003G010100	970270	972322		(1 of 12) KOG0324 - Uncharacterized conserved protein
	QTI3_0.9	Pv03	Phvul.003G010200	974263	974923		No funtional annotation
	QTI3_0.9	Pv03	Phvul.003G010300	980093	984482		(1 of 12) KOG0324 - Uncharacterized conserved protein
	QTI3_0.9	Pv03	Phvul.003G010400	986219	988409		(1 of 9) PF05055 - Protein of unknown function (DUF677) (DUF677)
	QTI3_0.9	Pv03	Phvul.003G010500	996394	997513		(1 of 2) PTHR13871:SF51 - CYSTEINE/HISTIDINE-RICH C1 DOMAIN FAMILY PROTEIN
	QTI3_0.9	Pv03	Phvul.003G010600	1000880	1008491		(1 of 4) PTHR24096:SF134 - LONG CHAIN ACYL-COA SYNTHETASE 2
	QTI3_0.9	Pv03	Phvul.003G010700	1016270	1020228		(1 of 5) K01723 - hydroperoxide dehydratase (AOS)
	QTI3_0.9	Pv03	Phvul.003G010800	1021898	1025776		(1 of 2) PTHR28259:SF1 - UPF0695 MEMBRANE PROTEIN YOR390W-RELATED
	QTI3_0.9	Pv03	Phvul.003G010900	1029900	1035237		(1 of 3) PTHR10218:SF226 - EXTRA-LARGE GUANINE NUCLEOTIDE-BINDING PROTEIN 2
	QTI3_0.9	Pv03	Phvul.003G011000	1036443	1037072		(1 of 2) PTHR36346:SF1 - EXPRESSED PROTEIN
	QTI3_0.9	Pv03	Phvul.003G011100	1040018	1040239		No funtional annotation
	QTI3_0.9	Pv03	Phvul.003G011200	1043561	1044620		(1 of 2) PF08041 - PetM family of cytochrome b6f complex subunit 7 (PetM)
	QTI3_0.9	Pv03	Phvul.003G011300	1046578	1051766		(1 of 2) PTHR31920:SF18 - B3 DOMAIN-CONTAINING PROTEIN REM19-RELATED
	QTI3_39	Pv03	Phvul.003G186500	39853574	39856440		(1 of 3) K18211 - synaptosomal-associated protein 25 (SNAP25)
	QTI3_39	Pv03	Phvul.003G186600	39857665	39861944		(1 of 2) PTHR14363:SF17 - HEPARANASE-LIKE PROTEIN 1-RELATED
	QTI3_39	Pv03	Phvul.003G186700	39870632	39878530		(1 of 1) PTHR31434:SF2 - S PHASE CYCLIN A-ASSOCIATED PROTEIN IN THE ENDOPLASMIC RETICULUM
	QTI3_39	Pv03	Phvul.003G186800	39879492	39880946		(1 of 1) PTHR31471:SF8 - GB
	QTI3_39	Pv03	Phvul.003G186900	39881617	39885316	Defense	(1 of 3) PTHR33349:SF1 - CALMODULIN-BINDING PROTEIN-LIKE PROTEIN
	QTI3_39	Pv03	Phvul.003G187000	39889823	39892266		(1 of 4) PTHR23023:SF86 - FLAVIN-CONTAINING MONOOXYGENASE FMO GS-OX-LIKE 8-RELATED
	QTI3_39	Pv03	Phvul.003G187100	39902499	39903440		(1 of 5) 3.6.1.12 - dCTP diphosphatase / Deoxycytidine-triphosphatase
	QTI3_39	Pv03	Phvul.003G187200	39938836	39942277	Recognition	(1 of 43) PF00069//PF00560//PF08263//PF13855 - Protein kinase domain (Pkinase) // Leucine Rich Repeat (LRR_1) // Leucine rich repeat N-terminal domain (LRRNT_2) // Leucine rich repeat (LRR_8)
	QTI3_39	Pv03	Phvul.003G187300	39950192	39951925		(1 of 16) PF05701 - Weak chloroplast movement under blue light (WEMBL)
	QTI3_39	Pv03	Phvul.003G187400	39953452	39955378		(1 of 22) PF04398 - Protein of unknown function, DUF538 (DUF538)
	QTI3_39	Pv03	Phvul.003G187500	39959123	39960634		(1 of 4) K03263 - translation initiation factor 5A (EIF5A)
	QTI3_39	Pv03	Phvul.003G187600	39963685	39969037		(1 of 4) PF01844 - HNH endonuclease (HNH)
	QTI3_39	Pv03	Phvul.003G187700	39981926	39987496	Defense	(1 of 2) PTHR24056//PTHR24056:SF196 - CELL DIVISION PROTEIN KINASE // SUBFAMILY NOT NAMED
	QTI3_39	Pv03	Phvul.003G187800	40021072	40035210		(1 of 2) PTHR23213:SF210 - FORMIN-LIKE PROTEIN 15A-RELATED
	QTI3_39	Pv03	Phvul.003G187900	40036529	40037608		No funtional annotation
	QTI3_39	Pv03	Phvul.003G188000	40044605	40047073	Defense	(1 of 30) PF07714//PF11721 - Protein tyrosine kinase (Pkinase_Tyr) // Di-glucose binding within endoplasmic reticulum (Malectin)
	QTI3_39	Pv03	Phvul.003G188100	40052062	40053945		No funtional annotation
	QTI3_39	Pv03	Phvul.003G188200	40055762	40057593		(1 of 1) PTHR31311:SF4 - GLYCOSYLTRANSFERASE 3-RELATED
	QTI3_39	Pv03	Phvul.003G188300	40061915	40065534		(1 of 46) PF01535//PF13041//PF13812 - PPR repeat (PPR) // PPR repeat family (PPR_2) // Pentatricopeptide repeat domain (PPR_3)
	QTI3_39	Pv03	Phvul.003G188400	40066093	40072275		(1 of 2) K12127 - pseudo-response regulator 1 (TOC1, APRR1)
	QTI3_39	Pv03	Phvul.003G188500	40073171	40077270		(1 of 2) PTHR30231 - DNA POLYMERASE III SUBUNIT EPSILON
	QTI3_39	Pv03	Phvul.003G188600	40078585	40081198		(1 of 197) PF01535//PF13041 - PPR repeat (PPR) // PPR repeat family (PPR_2)
	QTI3_39	Pv03	Phvul.003G188700	40085108	40088779		(1 of 159) PTHR14155 - RING FINGER DOMAIN-CONTAINING
	QTI3_39	Pv03	Phvul.003G188800	40089190	40094328		(1 of 2) 5.1.3.1 - Ribulose-phosphate 3-epimerase / Xylulose phosphate 3-epimerase
	QTI3_39	Pv03	Phvul.003G188900	40098048	40100271		(1 of 2) PTHR31744:SF7 - NAC DOMAIN-CONTAINING PROTEIN 100-RELATED
	QTI3_39	Pv03	Phvul.003G189000	40106784	40108540		(1 of 2) PTHR31744:SF7 - NAC DOMAIN-CONTAINING PROTEIN 100-RELATED
	QTI3_39	Pv03	Phvul.003G189100	40133667	40138640		(1 of 1) PTHR11945:SF156 - MADS-BOX PROTEIN-RELATED
	QTI3_39	Pv03	Phvul.003G189200	40140724	40142605		(1 of 1) PTHR11945:SF156 - MADS-BOX PROTEIN-RELATED
	QTI3_39	Pv03	Phvul.003G189300	40146058	40147729		(1 of 4) PF01844 - HNH endonuclease (HNH)
	QTI3_39	Pv03	Phvul.003G189400	40168052	40168882		No funtional annotation
	QTI3_39	Pv03	Phvul.003G189500	40170837	40173147		(1 of 2) PTHR22835//PTHR22835:SF267 - ZINC FINGER FYVE DOMAIN CONTAINING PROTEIN // SUBFAMILY NOT NAMED
	QTI3_39	Pv03	Phvul.003G189600	40182112	40184444		(1 of 2) 1.3.1.83 - Geranylgeranyl diphosphate reductase / Geranylgeranyl reductase
	QTI3_39	Pv03	Phvul.003G189700	40187069	40189414		(1 of 1) PTHR11540:SF14 - MALATE DEHYDROGENASE, CHLOROPLASTIC
	QTI3_39	Pv03	Phvul.003G189800	40190216	40191955		(1 of 79) PF01535//PF13041//PF14432 - PPR repeat (PPR) // PPR repeat family (PPR_2) // DYW family of nucleic acid deaminases (DYW_deaminase)
	QTI3_39	Pv03	Phvul.003G189900	40195098	40197035		(1 of 3) PTHR10270 - SOX TRANSCRIPTION FACTOR
	QTI3_39	Pv03	Phvul.003G190000	40199600	40201446		(1 of 2) PTHR33415:SF3 - EMB514
	QTI3_39	Pv03	Phvul.003G190100	40210422	40210709		No funtional annotation
	QTI3_39	Pv03	Phvul.003G190200	40211781	40213854		(1 of 2) PTHR11062//PTHR11062:SF99 - EXOSTOSIN HEPARAN SULFATE GLYCOSYLTRANSFERASE -RELATED // SUBFAMILY NOT NAMED
	QTI3_39	Pv03	Phvul.003G190300	40232441	40232677		(1 of 3) PTHR31948:SF12 - MINI ZINC FINGER PROTEIN 2
	QTI3_39	Pv03	Phvul.003G190400	40254493	40256012		(1 of 3) PTHR10641:SF641 - MYB FAMILY TRANSCRIPTION FACTOR
	QTI3_39	Pv03	Phvul.003G190500	40271135	40275264		(1 of 1) PTHR26374:SF200 - ALPHA/BETA-HYDROLASES SUPERFAMILY PROTEIN
	QTI3_39	Pv03	Phvul.003G190600	40278154	40280079		-
	QTI3_39	Pv03	Phvul.003G190700	40283400	40285767		(1 of 1) PTHR12963//PTHR12963:SF1 - THYROID RECEPTOR INTERACTING PROTEIN RELATED // SUBFAMILY NOT NAMED
	QTI3_39	Pv03	Phvul.003G190800	40288687	40292696		(1 of 2) K11290 - template-activating factor I (SET, TAF1, I2PP2A)
	QTI3_39	Pv03	Phvul.003G190900	40318574	40321385		(1 of 27) PF03634 - TCP family transcription factor (TCP)
	QTI3_39	Pv03	Phvul.003G191000	40329724	40332386		(1 of 2) PTHR23042:SF51 - TRANSCRIPTION FACTOR BHLH47
	QTI3_39	Pv03	Phvul.003G191100	40346646	40348565		(1 of 2) PTHR12300:SF52 - HVA22-LIKE PROTEIN A-RELATED
	QTI3_39	Pv03	Phvul.003G191200	40350368	40351795		(1 of 4) K02997 - small subunit ribosomal protein S9e (RP-S9e, RPS9)
	QTI3_39	Pv03	Phvul.003G191300	40366712	40369284		(1 of 34) PF01344 - Kelch motif (Kelch_1)
	QTI3_39	Pv03	Phvul.003G191400	40380397	40387713	Defense	(1 of 3) PTHR27001:SF160 - PROTEIN KINASE 2A, CHLOROPLASTIC-RELATED
	QTI3_39	Pv03	Phvul.003G191500	40387758	40389694		(1 of 1) PTHR10091:SF3 - ALDOSE 1-EPIMERASE
	QTI3_39	Pv03	Phvul.003G191600	40400731	40415897		(1 of 4) 3.6.3.29 - Molybdate-transporting ATPase
	QTI3_39	Pv03	Phvul.003G191700	40422342	40430126		(1 of 4) PTHR32295:SF14 - PROTEIN IQ-DOMAIN 31-RELATED
	QTI3_39	Pv03	Phvul.003G191800	40433134	40435969		No funtional annotation
	QTI3_39	Pv03	Phvul.003G191900	40437707	40440807		(1 of 1) PTHR24067//PTHR24067:SF128 - UBIQUITIN-CONJUGATING ENZYME E2 // SUBFAMILY NOT NAMED
	QTI3_39	Pv03	Phvul.003G192000	40445375	40449886		(1 of 91) PF03106 - WRKY DNA -binding domain (WRKY)
	QTI3_39	Pv03	Phvul.003G192100	40457712	40465204		(1 of 1) 1.2.1.88 - L-glutamate gamma-semialdehyde dehydrogenase / Pyrroline-5-carboxylate dehydrogenase
	QTI3_39	Pv03	Phvul.003G192200	40468792	40471708		No funtional annotation
	QTI3_39	Pv03	Phvul.003G192300	40484931	40492907		(1 of 1) K17602 - YLP motif-containing protein 1 (YLPM1)
	QTI3_39	Pv03	Phvul.003G192400	40494951	40496260		(1 of 2) PTHR11527//PTHR11527:SF121 - SMALL HEAT-SHOCK PROTEIN HSP20 FAMILY // SUBFAMILY NOT NAMED
	QTI3_39	Pv03	Phvul.003G192500	40498367	40502814		(1 of 1) PTHR10024:SF201 - C2 CALCIUM/LIPID-BINDING PLANT PHOSPHORIBOSYLTRANSFERASE-LIKE PROTEIN
	QTI3_39	Pv03	Phvul.003G192600	40505364	40507402		(1 of 2) PTHR11743//PTHR11743:SF35 - VOLTAGE-DEPENDENT ANION-SELECTIVE CHANNEL // SUBFAMILY NOT NAMED
	QTI3_39	Pv03	Phvul.003G192700	40507850	40511236		(1 of 2) PTHR10264:SF92 - HYPERSENSITIVE-INDUCED RESPONSE PROTEIN 1
	QTI3_39	Pv03	Phvul.003G192800	40515353	40518834		(1 of 1) PTHR11654:SF184 - PROTEIN NRT1/ PTR FAMILY 4.7
	QTI3_39	Pv03	Phvul.003G192900	40530932	40532793		(1 of 26) KOG0483 - Transcription factor HEX, contains HOX and HALZ domains
	QTI3_39	Pv03	Phvul.003G193000	40541308	40543509		(1 of 1) PF04982 - HPP family (HPP)
	QTI3_39	Pv03	Phvul.003G193100	40544252	40548422	Recognition	(1 of 21) PF00069//PF00560//PF08263 - Protein kinase domain (Pkinase) // Leucine Rich Repeat (LRR_1) // Leucine rich repeat N-terminal domain (LRRNT_2)
	QTI3_39	Pv03	Phvul.003G193200	40550284	40552615		(1 of 2) PTHR11654:SF181 - PROTEIN NRT1/ PTR FAMILY 2.8
	QTI3_39	Pv03	Phvul.003G193300	40556463	40558795		-
	QTI3_39	Pv03	Phvul.003G193400	40571098	40575999		(1 of 3) PTHR11654:SF59 - PROTEIN NRT1/ PTR FAMILY 2.10-RELATED
	QTI3_39	Pv03	Phvul.003G193500	40579399	40582819		(1 of 3) PTHR11654:SF59 - PROTEIN NRT1/ PTR FAMILY 2.10-RELATED
	QTI3_39	Pv03	Phvul.003G193600	40588742	40591420		(1 of 3) PTHR11654:SF59 - PROTEIN NRT1/ PTR FAMILY 2.10-RELATED
	QTI3_39	Pv03	Phvul.003G193700	40595113	40597376		No funtional annotation
	QTI3_39	Pv03	Phvul.003G193800	40603317	40609930		(1 of 3) PTHR24093:SF264 - ATPASE 4, PLASMA MEMBRANE-TYPE
	QTI3_39	Pv03	Phvul.003G193900	40607330	40607777		No funtional annotation
	QTI3_39	Pv03	Phvul.003G194000	40613465	40615689		(1 of 197) PF01535//PF13041 - PPR repeat (PPR) // PPR repeat family (PPR_2)
	QTI3_39	Pv03	Phvul.003G194100	40631819	40635469	Signaling	(1 of 2) PTHR24349:SF167 - CALCIUM-DEPENDENT PROTEIN KINASE 10-RELATED
	QTI4_2	Pv04	Phvul.004G019500	2007413	2012686		(1 of 3) PF00584 - SecE/Sec61-gamma subunits of protein translocation complex (SecE)
	QTI4_2	Pv04	Phvul.004G019600	2025957	2029470		(1 of 1) PTHR32044:SF11 - XYLOGLUCAN GLYCOSYLTRANSFERASE 4
	QTI4_2	Pv04	Phvul.004G019700	2033570	2037712		-
	QTI4_2	Pv04	Phvul.004G019800	2039571	2042693		No funtional annotation
	QTI4_2	Pv04	Phvul.004G019900	2056882	2059357		(1 of 4) PTHR23201//PTHR23201:SF18 - EXTENSIN, PROLINE-RICH PROTEIN // SUBFAMILY NOT NAMED
	QTI4_2	Pv04	Phvul.004G020000	2062639	2065871		(1 of 1) PTHR21493:SF148 - SENESCENCE-ASSOCIATED CARBOXYLESTERASE 101
	QTI4_2	Pv04	Phvul.004G020100	2071130	2072637	Defense	(1 of 2) PTHR31517:SF11 - PEROXIDASE 31-RELATED
	QTI4_2	Pv04	Phvul.004G020200	2083576	2085264		(1 of 2) PTHR14677:SF2 - AN1-TYPE ZINC FINGER PROTEIN 1
	QTI4_2	Pv04	Phvul.004G020300	2111094	2112885		(1 of 2) PTHR14677:SF2 - AN1-TYPE ZINC FINGER PROTEIN 1
	QTI4_2	Pv04	Phvul.004G020400	2115124	2116349		(1 of 1) K17892 - ferredoxin-thioredoxin reductase catalytic chain (FTRC)
	QTI4_2	Pv04	Phvul.004G020500	2116725	2121517		(1 of 1) K17892 - ferredoxin-thioredoxin reductase catalytic chain (FTRC)
	QTI4_2	Pv04	Phvul.004G020600	2118931	2119539		No funtional annotation
	QTI4_2	Pv04	Phvul.004G020700	2126251	2127019		No funtional annotation
	QTI4_2	Pv04	Phvul.004G020800	2133773	2144299		(1 of 2) PTHR31846:SF12 - RNA-BINDING PROTEIN YHBY
	QTI4_2	Pv04	Phvul.004G020900	2145561	2154213		(1 of 2) PTHR31846:SF12 - RNA-BINDING PROTEIN YHBY
	QTI4_2	Pv04	Phvul.004G021000	2179227	2180360		(1 of 2) 3.4.24.23 - Matrilysin / Uterine metalloendopeptidase
	QTI4_2	Pv04	Phvul.004G021100	2184867	2187575	Defense	(1 of 118) KOG0156 - Cytochrome P450 CYP2 subfamily
	QTI4_2	Pv04	Phvul.004G021200	2190804	2192766	Defense	(1 of 118) KOG0156 - Cytochrome P450 CYP2 subfamily
	QTI4_2	Pv04	Phvul.004G021300	2198800	2201288	Defense	(1 of 118) KOG0156 - Cytochrome P450 CYP2 subfamily
	QTI4_2	Pv04	Phvul.004G021400	2203479	2206274	Defense	(1 of 118) KOG0156 - Cytochrome P450 CYP2 subfamily
	QTI4_2	Pv04	Phvul.004G021500	2212109	2215515	Defense	(1 of 118) KOG0156 - Cytochrome P450 CYP2 subfamily
	QTI4_2	Pv04	Phvul.004G021600	2218869	2221173	Defense	(1 of 118) KOG0156 - Cytochrome P450 CYP2 subfamily
	QTI4_2	Pv04	Phvul.004G021700	2226980	2229617	Defense	(1 of 118) KOG0156 - Cytochrome P450 CYP2 subfamily
	QTI4_2	Pv04	Phvul.004G021800	2235083	2237606	Defense	(1 of 118) KOG0156 - Cytochrome P450 CYP2 subfamily
	QTI4_2	Pv04	Phvul.004G021900	2239486	2242312	Defense	(1 of 118) KOG0156 - Cytochrome P450 CYP2 subfamily
	QTI4_2	Pv04	Phvul.004G022000	2252226	2254884	Defense	(1 of 118) KOG0156 - Cytochrome P450 CYP2 subfamily
	QTI4_2	Pv04	Phvul.004G022100	2257718	2259038		No funtional annotation
	QTI4_2	Pv04	Phvul.004G022200	2267501	2270372		(1 of 6) PTHR22835//PTHR22835:SF239 - ZINC FINGER FYVE DOMAIN CONTAINING PROTEIN // SUBFAMILY NOT NAMED
	QTI4_2	Pv04	Phvul.004G022300	2272752	2277458		(1 of 1) PTHR11654:SF82 - PROTEIN NRT1/ PTR FAMILY 5.8-RELATED
	QTI4_2	Pv04	Phvul.004G022400	2288953	2294095		(1 of 4) 2.7.7.13 - Mannose-1-phosphate guanylyltransferase / GTP-mannose-1-phosphate guanylyltransferase
	QTI4_2	Pv04	Phvul.004G022500	2296294	2302991		(1 of 1) 3.2.1.114 - Mannosyl-oligosaccharide 1,3-1,6-alpha-mannosidase / Mannosidase II
	QTI4_2	Pv04	Phvul.004G022600	2310963	2314950		(1 of 8) PF05542 - Protein of unknown function (DUF760) (DUF760)
	QTI4_2	Pv04	Phvul.004G022700	2323547	2324843		(1 of 1) PTHR13778:SF7 - GALACTURONOSYLTRANSFERASE-LIKE 8-RELATED
	QTI4_2	Pv04	Phvul.004G022800	2331418	2334127		(1 of 2) PTHR12603:SF5 - RING/U-BOX DOMAIN-CONTAINING PROTEIN
	QTI4_2	Pv04	Phvul.004G022900	2337287	2348861		(1 of 3) K11644 - paired amphipathic helix protein Sin3a (SIN3A)
	QTI4_2	Pv04	Phvul.004G023000	2352495	2364191		(1 of 1) PTHR12346:SF6 - PAIRED AMPHIPATHIC HELIX REPEAT-CONTAINING PROTEIN
	QTI4_2	Pv04	Phvul.004G023100	2368709	2377275		-
	QTI4_2	Pv04	Phvul.004G023200	2400073	2403741		(1 of 1) PTHR11200//PTHR11200:SF168 - INOSITOL 5-PHOSPHATASE // SUBFAMILY NOT NAMED
	QTI4_2	Pv04	Phvul.004G023300	2413508	2414317		No funtional annotation
	QTI4_2	Pv04	Phvul.004G023400	2421515	2427101		No funtional annotation
	QTI4_2	Pv04	Phvul.004G023500	2430427	2440253		(1 of 4) 5.3.1.9 - Glucose-6-phosphate isomerase / Phosphosaccharomutase
	QTI4_2	Pv04	Phvul.004G023600	2442166	2443432	Recognition	(1 of 20) PF08263//PF13855 - Leucine rich repeat N-terminal domain (LRRNT_2) // Leucine rich repeat (LRR_8)
	QTI8_13	Pv08	Phvul.008G112100	13210543	13213824		(1 of 3) PTHR11709:SF9 - LACCASE-7-RELATED
	QTI8_13	Pv08	Phvul.008G112200	13272725	13277451		(1 of 3) PTHR11709:SF9 - LACCASE-7-RELATED
	QTI8_13	Pv08	Phvul.008G112300	13297756	13298101		(1 of 1) PTHR11764:SF18 - AMYRIN SYNTHASE LUP2-RELATED
	QTI8_13	Pv08	Phvul.008G112400	13342605	13345724		(1 of 3) PTHR23012:SF87 - RING/FYVE/PHD ZINC FINGER-CONTAINING PROTEIN
	QTI8_13	Pv08	Phvul.008G112500	13370429	13375567		(1 of 2) PTHR21290//PTHR21290:SF29 - SPHINGOMYELIN SYNTHETASE // SUBFAMILY NOT NAMED
	QTI8_13	Pv08	Phvul.008G112600	13412167	13417041		(1 of 7) PF12043 - Domain of unknown function (DUF3527) (DUF3527)
	QTI8_37	Pv08	Phvul.008G155800	36933046	36936881		(1 of 6) PTHR22835//PTHR22835:SF239 - ZINC FINGER FYVE DOMAIN CONTAINING PROTEIN // SUBFAMILY NOT NAMED
	QTI8_37	Pv08	Phvul.008G155900	37420878	37425603		(1 of 3) PTHR10641:SF469 - TRANSCRIPTION FACTOR MYB21-RELATED
	QTI8_52	Pv08	Phvul.008G211000	52290381	52291910		(1 of 36) PF03140 - Plant protein of unknown function (DUF247)
	QTI8_52	Pv08	Phvul.008G211100	52294767	52299154	Recognition	(1 of 4) K13429 - chitin elicitor receptor kinase 1 (CERK1)
	QTI8_52	Pv08	Phvul.008G211200	52301886	52307003	Recognition	(1 of 4) K13429 - chitin elicitor receptor kinase 1 (CERK1)
	QTI8_52	Pv08	Phvul.008G211300	52313956	52316136		(1 of 2) PTHR36705:SF2 - CLAVATA3/ESR (CLE)-RELATED PROTEIN 20
	QTI8_52	Pv08	Phvul.008G211400	52328688	52331991		No funtional annotation
	QTI8_52	Pv08	Phvul.008G211500	52333017	52340528		(1 of 2) 5.5.1.19 - Lycopene beta-cyclase
	QTI8_52	Pv08	Phvul.008G211600	52341645	52343151		(1 of 1) PTHR33271:SF7 - PLASTID TRANSCRIPTIONALLY ACTIVE 18
	QTI8_52	Pv08	Phvul.008G211700	52343377	52347578		(1 of 1) PTHR10257:SF27 - SERINE/THREONINE PROTEIN PHOSPHATASE 2A 59 KDA REGULATORY SUBUNIT B' GAMMA ISOFORM-RELATED
	QTI8_52	Pv08	Phvul.008G211800	52350827	52353203		(1 of 4) PTHR11306//PTHR11306:SF13 - NIEMANN PICK TYPE C2 PROTEIN NPC2-RELATED // SUBFAMILY NOT NAMED
	QTI8_52	Pv08	Phvul.008G211900	52353945	52364172		(1 of 2) PF14647 - FAM91 N-terminus (FAM91_N)
	QTI8_52	Pv08	Phvul.008G212000	52369442	52372187		(1 of 3) K14012 - UBX domain-containing protein 1 (SHP1, UBX1, NSFL1C)
	QTI8_52	Pv08	Phvul.008G212100	52383324	52387884		(1 of 1) PTHR11850//PTHR11850:SF112 - HOMEOBOX PROTEIN TRANSCRIPTION FACTORS // SUBFAMILY NOT NAMED
	QTI8_52	Pv08	Phvul.008G212200	52389910	52391422		(1 of 1) K02907 - large subunit ribosomal protein L30 (RP-L30, MRPL30, rpmD)
	QTI8_52	Pv08	Phvul.008G212300	52391624	52396035		(1 of 1) PTHR11654:SF154 - PROTEIN NRT1/ PTR FAMILY 6.4
	QTI8_52	Pv08	Phvul.008G212400	52403528	52407115		(1 of 197) PF01535//PF13041 - PPR repeat (PPR) // PPR repeat family (PPR_2)
	QTI8_52	Pv08	Phvul.008G212500	52407372	52409853		(1 of 1) PTHR27001:SF183 - PROTEIN LYK5
	QTI8_52	Pv08	Phvul.008G212600	52411343	52415568		(1 of 1) 3.1.3.1 - Alkaline phosphatase / Phosphomonoesterase
	QTI8_52	Pv08	Phvul.008G212700	52419859	52422542	Defense	(1 of 1) PTHR22298:SF59 - ENDOGLUCANASE 11
	QTI8_52	Pv08	Phvul.008G212800	52438167	52445190		(1 of 2) PTHR11119:SF46 - NUCLEOBASE-ASCORBATE TRANSPORTER 1
	QTI8_52	Pv08	Phvul.008G212900	52446534	52450034	Recognition	(1 of 41) PF00069//PF08263//PF13855 - Protein kinase domain (Pkinase) // Leucine rich repeat N-terminal domain (LRRNT_2) // Leucine rich repeat (LRR_8)
	QTI8_52	Pv08	Phvul.008G213000	52458679	52463487		(1 of 4) PTHR10795//PTHR10795:SF365 - PROPROTEIN CONVERTASE SUBTILISIN/KEXIN // SUBFAMILY NOT NAMED
	QTI8_52	Pv08	Phvul.008G213100	52466096	52466471		No funtional annotation
	QTI8_52	Pv08	Phvul.008G213200	52467571	52470845	Recognition	(1 of 43) PF00069//PF00560//PF08263//PF13855 - Protein kinase domain (Pkinase) // Leucine Rich Repeat (LRR_1) // Leucine rich repeat N-terminal domain (LRRNT_2) // Leucine rich repeat (LRR_8)
	QTI8_52	Pv08	Phvul.008G213300	52478861	52483085		(1 of 4) PTHR10795//PTHR10795:SF365 - PROPROTEIN CONVERTASE SUBTILISIN/KEXIN // SUBFAMILY NOT NAMED
	QTI8_55	Pv08	Phvul.008G240300	55468702	55470183		(1 of 17) PF14365 - Domain of unknown function (DUF4409) (DUF4409)
	QTI8_55	Pv08	Phvul.008G240400	55483634	55485339		(1 of 17) PF14365 - Domain of unknown function (DUF4409) (DUF4409)
	QTI8_55	Pv08	Phvul.008G240500	55492031	55493781		(1 of 17) PF14365 - Domain of unknown function (DUF4409) (DUF4409)
	QTI8_55	Pv08	Phvul.008G240600	55500000	55503818		(1 of 2) K00963 - UTP--glucose-1-phosphate uridylyltransferase (UGP2, galU, galF)
	QTI8_55	Pv08	Phvul.008G240700	55522366	55526025		(1 of 2) PTHR12802:SF60 - PROTEIN REVEILLE 1-RELATED
	QTI8_55	Pv08	Phvul.008G240800	55529938	55532235		(1 of 2) PTHR31867:SF3 - EXPANSIN-A13
	QTI8_55	Pv08	Phvul.008G240900	55532948	55534770		(1 of 66) PF13839 - GDSL/SGNH-like Acyl-Esterase family found in Pmr5 and Cas1p (PC-Esterase)
	QTI8_55	Pv08	Phvul.008G241000	55537709	55545667		(1 of 1) K08339 - autophagy-related protein 5 (ATG5)
	QTI8_55	Pv08	Phvul.008G241100	55546471	55547705		(1 of 1) PTHR11260//PTHR11260:SF251 - GLUTATHIONE S-TRANSFERASE, GST, SUPERFAMILY, GST DOMAIN CONTAINING // SUBFAMILY NOT NAMED
	QTI8_55	Pv08	Phvul.008G241200	55551586	55555293		(1 of 2) PTHR31989:SF6 - F12P19.8 PROTEIN
	QTI8_55	Pv08	Phvul.008G241300	55557595	55562802		(1 of 3) PTHR12526:SF379 - SUCROSE SYNTHASE 5
	QTI8_55	Pv08	Phvul.008G241400	55565726	55569529		(1 of 1) PTHR13271:SF19 - PROTEIN SET DOMAIN GROUP 40
	QTI8_55	Pv08	Phvul.008G241500	55576664	55581911		(1 of 1) PTHR31480:SF2 - PHYTOENE SYNTHASE, CHLOROPLASTIC
	QTI8_55	Pv08	Phvul.008G241600	55591452	55591892		No funtional annotation
	QTI8_55	Pv08	Phvul.008G241700	55593191	55599344		(1 of 2) 1.5.3.16//1.5.3.17 - Spermine oxidase / SMO // Non-specific polyamine oxidase / Polyamine oxidase
	QTI8_55	Pv08	Phvul.008G241800	55600910	55602918		(1 of 1) PTHR12321//PTHR12321:SF38 - CPG BINDING PROTEIN // SUBFAMILY NOT NAMED
	QTI8_55	Pv08	Phvul.008G241900	55610242	55611217		No funtional annotation
	QTI8_55	Pv08	Phvul.008G242000	55615323	55619236		(1 of 3) PTHR11615//PTHR11615:SF151 - NITRATE, FROMATE, IRON DEHYDROGENASE // SUBFAMILY NOT NAMED
	QTI8_55	Pv08	Phvul.008G242100	55620359	55623931		(1 of 4) PTHR10887:SF358 - P-LOOP CONTAINING NUCLEOSIDE TRIPHOSPHATE HYDROLASES SUPERFAMILY PROTEIN
	QTI8_55	Pv08	Phvul.008G242200	55627709	55631495		(1 of 4) PTHR10887:SF358 - P-LOOP CONTAINING NUCLEOSIDE TRIPHOSPHATE HYDROLASES SUPERFAMILY PROTEIN
	QTI8_55	Pv08	Phvul.008G242300	55636399	55637409		-
	QTI8_55	Pv08	Phvul.008G242400	55661856	55672857	Signaling	(1 of 2) PTHR31384:SF2 - AUXIN RESPONSE FACTOR 8
	QTI9_11	Pv09	Phvul.009G067900	11605319	11607628		(1 of 12) 3.1.1.73 - Feruloyl esterase / Hydroxycinnamoyl esterase
	QTI9_11	Pv09	Phvul.009G068000	11618726	11620806		(1 of 1) PTHR10641//PTHR10641:SF556 - MYB-LIKE DNA-BINDING PROTEIN MYB // SUBFAMILY NOT NAMED
	QTI9_11	Pv09	Phvul.009G068100	11628061	11630634	Recognition	(1 of 14) PF00069//PF00954//PF01453 - Protein kinase domain (Pkinase) // S-locus glycoprotein domain (S_locus_glycop) // D-mannose binding lectin (B_lectin)
	QTI9_11	Pv09	Phvul.009G068200	11639057	11639746		(1 of 86) PF01453 - D-mannose binding lectin (B_lectin)
	QTI9_11	Pv09	Phvul.009G068300	11641205	11643634	Recognition	(1 of 14) PF00069//PF00954//PF01453 - Protein kinase domain (Pkinase) // S-locus glycoprotein domain (S_locus_glycop) // D-mannose binding lectin (B_lectin)
	QTI9_11	Pv09	Phvul.009G068400	11653910	11658816		(1 of 2) K11339 - mortality factor 4-like protein 1 (MORF4L1, MRG15, EAF3)
	QTI9_11	Pv09	Phvul.009G068500	11661417	11663266		(1 of 1) K14495 - F-box protein GID2 (GID2, SLY1)
	QTI9_11	Pv09	Phvul.009G068600	11673770	11674148		No funtional annotation
	QTI9_11	Pv09	Phvul.009G068700	11683184	11684228		(1 of 2) PTHR34362:SF1 - WPP DOMAIN-CONTAINING PROTEIN 1-RELATED
	QTI9_11	Pv09	Phvul.009G068800	11684649	11693638		(1 of 1) PTHR22846:SF2 - F-BOX-LIKE/WD REPEAT-CONTAINING PROTEIN EBI
	QTI9_11	Pv09	Phvul.009G068900	11696228	11698237		(1 of 5) PTHR10177:SF100 - CYCLIN-A3-2-RELATED
	QTI9_11	Pv09	Phvul.009G069000	11702206	11704419		(1 of 5) PTHR10177:SF100 - CYCLIN-A3-2-RELATED
	QTI9_11	Pv09	Phvul.009G069100	11706505	11709065		(1 of 5) PTHR10177:SF100 - CYCLIN-A3-2-RELATED
	QTI9_11	Pv09	Phvul.009G069200	11709938	11712693		(1 of 3) K03016 - DNA-directed RNA polymerases I, II, and III subunit RPABC3 (RPB8, POLR2H)
	QTI9_11	Pv09	Phvul.009G069300	11714268	11717788		(1 of 1) PTHR11945//PTHR11945:SF200 - MADS BOX PROTEIN // SUBFAMILY NOT NAMED
	QTI9_11	Pv09	Phvul.009G069400	11732381	11737895		-
	QTI9_11	Pv09	Phvul.009G069500	11739019	11740335		(1 of 20) 1.1.1.195 - Cinnamyl-alcohol dehydrogenase / CAD
	QTI9_11	Pv09	Phvul.009G069600	11741677	11744529		(1 of 1) PTHR12183:SF14 - RING-FINGER DOMAIN-CONTAINING PROTEIN
	QTI9_11	Pv09	Phvul.009G069700	11751008	11755078		(1 of 4) K12347 - natural resistance-associated macrophage protein (SLC11A, NRAMP)
	QTI9_11	Pv09	Phvul.009G069800	11765704	11768812		(1 of 3) PTHR12537:SF63 - PUMILIO HOMOLOG 14-RELATED
	QTI9_11	Pv09	Phvul.009G069900	11771967	11772754		(1 of 2) PTHR23201//PTHR23201:SF4 - EXTENSIN, PROLINE-RICH PROTEIN // SUBFAMILY NOT NAMED
	QTI9_11	Pv09	Phvul.009G070000	11781540	11784237		(1 of 2) PTHR22904//PTHR22904:SF381 - TPR REPEAT CONTAINING PROTEIN // SUBFAMILY NOT NAMED
	QTI9_11	Pv09	Phvul.009G070100	11800339	11802037		(1 of 1) PTHR32487:SF0 - 3-OXO-DELTA(4,5)-STEROID 5-BETA-REDUCTASE
	QTI9_11	Pv09	Phvul.009G070200	11805527	11810729		-
	QTI9_16	Pv09	Phvul.009G111200	16682755	16683615		(1 of 36) PF05553 - Cotton fibre expressed protein (DUF761)
	QTI9_16	Pv09	Phvul.009G111300	16704229	16709140	Defense	(1 of 2) PTHR11909:SF73 - PROTEIN KINASE FAMILY PROTEIN
	QTI9_16	Pv09	Phvul.009G111400	16713157	16716775		(1 of 5) PF16719 - SAWADEE domain (SAWADEE)
	QTI9_16	Pv09	Phvul.009G111500	16740222	16745122		(1 of 1) PTHR23406:SF31 - NADP-DEPENDENT MALIC ENZYME 2-RELATED
	QTI9_16	Pv09	Phvul.009G111600	16749106	16754439		(1 of 1) K11793 - cereblon (CRBN)
	QTI9_16	Pv09	Phvul.009G111700	16757412	16759385		(1 of 2) 6.1.1.2 - Tryptophan--tRNA ligase / Tryptophanyl-tRNA synthetase
	QTI9_16	Pv09	Phvul.009G111800	16780152	16781675		(1 of 3) PTHR28242:SF4 - HISTIDINE-CONTAINING PHOSPHOTRANSFER PROTEIN 4
	QTI9_16	Pv09	Phvul.009G111900	16783276	16784803		(1 of 3) K02879 - large subunit ribosomal protein L17 (RP-L17, MRPL17, rplQ)
	QTI9_16	Pv09	Phvul.009G112000	16788827	16792372		(1 of 4) PTHR22950//PTHR22950:SF208 - AMINO ACID TRANSPORTER // SUBFAMILY NOT NAMED
	QTI9_16	Pv09	Phvul.009G112100	16799262	16804567		(1 of 4) PTHR22950//PTHR22950:SF208 - AMINO ACID TRANSPORTER // SUBFAMILY NOT NAMED
	QTI9_16	Pv09	Phvul.009G112200	16812824	16816416	Recognition	(1 of 41) PF00069//PF08263//PF13855 - Protein kinase domain (Pkinase) // Leucine rich repeat N-terminal domain (LRRNT_2) // Leucine rich repeat (LRR_8)
	QTI9_16	Pv09	Phvul.009G112300	16816556	16822871		(1 of 1) PTHR10682:SF22 - NUCLEAR POLY(A) POLYMERASE
	QTI9_16	Pv09	Phvul.009G112400	16835063	16837957		-
	QTI9_16	Pv09	Phvul.009G112500	16845556	16849344		-
	QTI9_16	Pv09	Phvul.009G112600	16852626	16855733	Defense	(1 of 3) K08850 - aurora kinase, other [EC:2.7.11.1] (AURKX)
	QTI9_36	Pv09	Phvul.009G252900	36572686	36574486	Defense	(1 of 46) PF00407 - Pathogenesis-related protein Bet v I family (Bet_v_1)
	QTI9_36	Pv09	Phvul.009G253000	36578547	36579550	Defense	(1 of 46) PF00407 - Pathogenesis-related protein Bet v I family (Bet_v_1)
	QTI9_36	Pv09	Phvul.009G253100	36579983	36583169		(1 of 1) PTHR11736 - MELANOMA-ASSOCIATED ANTIGEN MAGE ANTIGEN
	QTI9_36	Pv09	Phvul.009G253200	36593953	36598004		(1 of 2) PTHR26402//PTHR26402:SF535 - RESPONSE REGULATOR OF TWO-COMPONENT SYSTEM // SUBFAMILY NOT NAMED
	QTI9_36	Pv09	Phvul.009G253300	36600000	36600662		(1 of 2) PTHR31052:SF3 - COBRA-LIKE PROTEIN 7-RELATED
	QTI9_36	Pv09	Phvul.009G253400	36609362	36610216		No funtional annotation
	QTI9_36	Pv09	Phvul.009G253500	36613426	36618617		(1 of 3) PTHR23316:SF22 - ARMADILLO/BETA-CATENIN-LIKE REPEATS-CONTAINING PROTEIN-RELATED
	QTI9_36	Pv09	Phvul.009G253600	36630100	36632713		(1 of 14) PF06749 - Protein of unknown function (DUF1218) (DUF1218)
	QTI9_36	Pv09	Phvul.009G253700	36638270	36638491		No funtional annotation
	QTI9_36	Pv09	Phvul.009G253800	36639009	36643140		(1 of 16) PF03101//PF04434//PF10551 - FAR1 DNA-binding domain (FAR1) // SWIM zinc finger (SWIM) // MULE transposase domain (MULE)
	QTI9_36	Pv09	Phvul.009G253900	36657819	36658388		No funtional annotation
	QTI9_36	Pv09	Phvul.009G254000	36674885	36680065		(1 of 4) PTHR21726:SF29 - F1O19.10 PROTEIN
	QTI9_36	Pv09	Phvul.009G254100	36681210	36683569		No funtional annotation
	QTI9_36	Pv09	Phvul.009G254200	36687413	36689879		(1 of 1) PTHR34804:SF1 - CAMP-REGULATED PHOSPHOPROTEIN 19-RELATED PROTEIN
	QTI9_36	Pv09	Phvul.009G254300	36698281	36704792		(1 of 1) PTHR30620:SF50 - BETA-D-XYLOSIDASE 1
	QTI9_36	Pv09	Phvul.009G254400	36719652	36722364	Defense	(1 of 2) PTHR22595:SF42 - CHITINASE-LIKE PROTEIN 1
	QTI9_36	Pv09	Phvul.009G254500	36734077	36745918	Signaling	(1 of 2) PTHR23335:SF3 - CALMODULIN-BINDING TRANSCRIPTION ACTIVATOR 5-RELATED
	QTI9_36	Pv09	Phvul.009G254600	36747930	36756013		(1 of 2) PTHR24016:SF0 - CONSERVED OLIGOMERIC GOLGI COMPLEX SUBUNIT 4
	QTI9_36	Pv09	Phvul.009G254700	36758554	36761076		(1 of 2) PTHR11711//PTHR11711:SF174 - ADP RIBOSYLATION FACTOR-RELATED // SUBFAMILY NOT NAMED
	QTI9_36	Pv09	Phvul.009G254800	36772492	36773309		(1 of 2) K02905 - large subunit ribosomal protein L29e (RP-L29e, RPL29)
